# Supplementary material for: 4-Ethyl­anilinium perchlorate–18-crown-6 (1/1)
Source: Acta Crystallogr Sect E Struct Rep Online. 2010 Aug 11;66(Pt 9):o2278. doi: 10.1107/S1600536810031351 (PMC3007958; doi:10.1107/S1600536810031351)
Supplement: Supplementary file 1 [file e-66-o2278-sup1.cif]

##############################################################################
###                                                                        ###
###        Electronic paper (Acta Crystallographica Section E)             ###
###                                                                        ###
##############################################################################
#                                                                            #
# This CIF contains the data in a paper accepted for publication in Acta     #
# Crystallographica Section E. It conforms to the requirements of Notes      #
# for Authors for Section E, and has been peer reviewed under the auspices   #
# of the IUCr Commission on Journals.                                        #
#                                                                            #
# Full details of the Crystallographic Information File format               #
# are given in the paper "The Crystallographic Information File (CIF):       #
# a New Standard Archive File for Crystallography" by S. R. Hall, F. H.      #
# Allen and I. D. Brown [Acta Cryst. (1991), A47, 655-685].                  #
#                                                                            #
# The current version of the core CIF dictionary is obtainable from          #
# ftp://ftp.iucr.org/pub/cif_core.dic. The current version number is 2.4.    #
#                                                                            #
# Software is freely available for graphical display of the structure(s) in  #
# this CIF.  For information consult the CIF home page http://www.iucr.org/  #
# cif/home.html                                                              #
#                                                                            #
# This file may be used for bona fide research purposes within the           #
# scientific community so long as proper attribution is given to the journal # 
# article from which it was obtained.                                        #
#                                                                            #
##############################################################################
                                             
data_I
_audit_creation_method     SHELXL-97
_chemical_name_systematic
;
4-Ethylanilinium perchlorate--18-crown-6 (1/1)
;
_chemical_name_common     ?
_chemical_formula_moiety     'C8 H12 N +, Cl O4 -, C12 H24 O6'
_chemical_formula_sum     'C20 H36 Cl N O10'
_chemical_formula_iupac     'C8 H12 N +, Cl O4 -, C12 H24 O6'
_chemical_formula_weight     485.95
_chemical_melting_point     ?
_symmetry_cell_setting     orthorhombic
_symmetry_space_group_name_H-M     'P n m a'
_symmetry_space_group_name_Hall     '-P 2ac 2n'
loop_
    _symmetry_equiv_pos_as_xyz
    'x, y, z'
    '-x+1/2, -y, z+1/2'
    '-x, y+1/2, -z'
    'x+1/2, -y+1/2, -z+1/2'
    '-x, -y, -z'
    'x-1/2, y, -z-1/2'
    'x, -y-1/2, z'
    '-x-1/2, y-1/2, z-1/2'
_cell_length_a     16.6121(13)
_cell_length_b     11.4813(13)
_cell_length_c     12.8274(16)
_cell_angle_alpha     90.00
_cell_angle_beta     90.00
_cell_angle_gamma     90.00
_cell_volume     2446.6(5)
_cell_formula_units_Z     4
_cell_measurement_reflns_used     16269
_cell_measurement_theta_min     3.02
_cell_measurement_theta_max     27.79
_cell_measurement_temperature     298(2)
_exptl_crystal_description     block
_exptl_crystal_colour     colorless
_exptl_crystal_size_max     0.26
_exptl_crystal_size_mid     0.22
_exptl_crystal_size_min     0.20
_exptl_crystal_density_diffrn     1.319
_exptl_crystal_density_meas     ?
_exptl_crystal_density_method     'not measured'
_exptl_crystal_F_000     1040
_exptl_absorpt_coefficient_mu     0.208
_exptl_absorpt_correction_type     multi-scan
_exptl_absorpt_process_details     '(CrystalClear; Rigaku, 2005)'
_exptl_absorpt_correction_T_min     0.940
_exptl_absorpt_correction_T_max     0.960
_exptl_special_details
;
;
_diffrn_ambient_temperature     298(2)
_diffrn_radiation_type     MoK\a
_diffrn_radiation_wavelength     0.71073
_diffrn_radiation_source     'fine-focus sealed tube'
_diffrn_radiation_monochromator     graphite
_diffrn_measurement_device_type     'Rigaku Mercury2'
_diffrn_measurement_method     'CCD_Profile_fitting'
_diffrn_detector_area_resol_mean     13.6612
_diffrn_reflns_number     21985
_diffrn_reflns_av_R_equivalents     0.0855
_diffrn_reflns_av_sigmaI/netI     0.0465
_diffrn_reflns_theta_min     3.03
_diffrn_reflns_theta_max     26.00
_diffrn_reflns_theta_full     26.00
_diffrn_measured_fraction_theta_max     0.998
_diffrn_measured_fraction_theta_full     0.998
_diffrn_reflns_limit_h_min     -20
_diffrn_reflns_limit_h_max     20
_diffrn_reflns_limit_k_min     -14
_diffrn_reflns_limit_k_max     14
_diffrn_reflns_limit_l_min     -15
_diffrn_reflns_limit_l_max     15
_diffrn_standards_number     ?
_diffrn_standards_interval_count     ?
_diffrn_standards_interval_time     ?
_diffrn_standards_decay_%     ?
_refine_special_details
;
Refinement of <i>F</i>^2^ against ALL reflections. The weighted <i>R</i>-factor
<i>wR</i> and goodness of fit <i>S</i> are based on <i>F</i>^2^, conventional
<i>R</i>-factors <i>R</i> are based on <i>F</i>, with <i>F</i> set to zero for
negative <i>F</i>^2^. The threshold expression of <i>F</i>^2^ >
\s(<i>F</i>^2^) is used only for calculating <i>R</i>-factors(gt) <i>etc</i>.
and is not relevant to the choice of reflections for refinement.
<i>R</i>-factors based on <i>F</i>^2^ are statistically about twice as large
as those based on <i>F</i>, and <i>R</i>- factors based on ALL data will be
even larger.
;
_reflns_number_total     2525
_reflns_number_gt     1615
_reflns_threshold_expression     I>2sigma(I)
_refine_ls_structure_factor_coef     Fsqd
_refine_ls_matrix_type     full
_refine_ls_R_factor_all     0.1041
_refine_ls_R_factor_gt     0.0644
_refine_ls_wR_factor_gt     0.1438
_refine_ls_wR_factor_ref     0.1615
_refine_ls_goodness_of_fit_ref     1.048
_refine_ls_restrained_S_all     1.048
_refine_ls_number_reflns     2525
_refine_ls_number_parameters     160
_refine_ls_number_restraints     0
_refine_ls_hydrogen_treatment     constr
_refine_ls_weighting_scheme     calc
_refine_ls_weighting_details
         'calc w=1/[\s^2^(Fo^2^)+(0.0551P)^2^+1.8906P] where P=(Fo^2^+2Fc^2^)/3'
_atom_sites_solution_hydrogens     geom
_atom_sites_solution_primary     direct
_atom_sites_solution_secondary     difmap
_refine_ls_shift/su_max     0.000
_refine_ls_shift/su_mean     0.000
_refine_diff_density_max     0.322
_refine_diff_density_min     -0.292
_refine_ls_extinction_method     none
_refine_ls_extinction_coef     ?
loop_
    _atom_type_symbol
    _atom_type_description
    _atom_type_scat_dispersion_real
    _atom_type_scat_dispersion_imag
    _atom_type_scat_source
    'C' 'C' 0.0033 0.0016
                         'International Tables Vol C Tables 4.2.6.8 and 6.1.1.4'
    'H' 'H' 0.0000 0.0000
                         'International Tables Vol C Tables 4.2.6.8 and 6.1.1.4'
    'N' 'N' 0.0061 0.0033
                         'International Tables Vol C Tables 4.2.6.8 and 6.1.1.4'
    'O' 'O' 0.0106 0.0060
                         'International Tables Vol C Tables 4.2.6.8 and 6.1.1.4'
    'Cl' 'Cl' 0.1484 0.1585
                         'International Tables Vol C Tables 4.2.6.8 and 6.1.1.4'
_computing_data_collection     'CrystalClear (Rigaku, 2005)'
_computing_cell_refinement     'CrystalClear (Rigaku, 2005)'
_computing_data_reduction     'CrystalClear (Rigaku, 2005)'
_computing_structure_solution     'SHELXS97 (Sheldrick, 2008)'
_computing_structure_refinement     'SHELXL97 (Sheldrick, 2008)'
_computing_molecular_graphics     'SHELXTL (Sheldrick, 2008)'
_computing_publication_material     'SHELXTL (Sheldrick, 2008)'
loop_
    _atom_site_type_symbol
    _atom_site_label
    _atom_site_fract_x
    _atom_site_fract_y
    _atom_site_fract_z
    _atom_site_U_iso_or_equiv
    _atom_site_adp_type
    _atom_site_calc_flag
    _atom_site_refinement_flags
    _atom_site_occupancy
    _atom_site_disorder_assembly
    _atom_site_disorder_group
    C C1 0.2764(2) 0.2500 0.1934(3) 0.0389(9) Uani d S 1 . .
    C C2 0.30998(18) 0.1465(3) 0.1632(2) 0.0556(8) Uani d . 1 . .
    H H2 0.2874 0.0763 0.1846 0.067 Uiso calc R 1 . .
    C C3 0.3779(2) 0.1472(4) 0.1007(3) 0.0696(11) Uani d . 1 . .
    H H3 0.4006 0.0768 0.0803 0.084 Uiso calc R 1 . .
    C C4 0.4129(3) 0.2500 0.0678(3) 0.0660(15) Uani d S 1 . .
    C C5 0.4875(3) 0.2500 0.0007(4) 0.104(2) Uani d S 1 . .
    H H5A 0.4848 0.1821 -0.0442 0.125 Uiso calc PR 0.50 . .
    H H5B 0.4848 0.3179 -0.0442 0.125 Uiso calc PR 0.50 . .
    C C6 0.5599(3) 0.2500 0.0462(5) 0.148(4) Uani d S 1 . .
    H H6A 0.6010 0.2500 -0.0063 0.222 Uiso calc SR 1 . .
    H H6B 0.5653 0.1817 0.0889 0.222 Uiso calc PR 0.50 . .
    H H6C 0.5653 0.3183 0.0889 0.222 Uiso calc PR 0.50 . .
    C C7 0.2913(2) 0.1464(3) 0.5173(3) 0.0683(10) Uani d . 1 . .
    H H7A 0.2449 0.1469 0.5631 0.082 Uiso calc R 1 . .
    H H7B 0.3394 0.1430 0.5600 0.082 Uiso calc R 1 . .
    C C8 0.2879(2) 0.0424(3) 0.4478(3) 0.0671(10) Uani d . 1 . .
    H H8A 0.3319 0.0447 0.3981 0.080 Uiso calc R 1 . .
    H H8B 0.2927 -0.0283 0.4887 0.080 Uiso calc R 1 . .
    C C9 0.1956(2) -0.0628(3) 0.3407(3) 0.0619(9) Uani d . 1 . .
    H H9A 0.1970 -0.1274 0.3894 0.074 Uiso calc R 1 . .
    H H9B 0.2357 -0.0765 0.2872 0.074 Uiso calc R 1 . .
    C C10 0.1145(2) -0.0542(3) 0.2926(3) 0.0597(9) Uani d . 1 . .
    H H10A 0.0998 -0.1286 0.2621 0.072 Uiso calc R 1 . .
    H H10B 0.0750 -0.0351 0.3456 0.072 Uiso calc R 1 . .
    C C11 0.03706(19) 0.0466(3) 0.1679(3) 0.0584(9) Uani d . 1 . .
    H H11A -0.0029 0.0593 0.2218 0.070 Uiso calc R 1 . .
    H H11B 0.0228 -0.0238 0.1303 0.070 Uiso calc R 1 . .
    C C12 0.0379(2) 0.1467(3) 0.0954(2) 0.0576(9) Uani d . 1 . .
    H H12A 0.0808 0.1373 0.0448 0.069 Uiso calc R 1 . .
    H H12B -0.0128 0.1510 0.0581 0.069 Uiso calc R 1 . .
    Cl Cl1 0.09929(7) 0.2500 0.78473(9) 0.0546(3) Uani d S 1 . .
    N N1 0.20552(17) 0.2500 0.2613(2) 0.0391(8) Uani d S 1 . .
    H H1A 0.1908 0.3231 0.2745 0.059 Uiso calc PR 0.50 . .
    H H1B 0.2174 0.2142 0.3209 0.059 Uiso calc PR 0.50 . .
    H H1C 0.1653 0.2127 0.2298 0.059 Uiso calc PR 0.50 . .
    O O1 0.29215(17) 0.2500 0.4559(2) 0.0555(8) Uani d S 1 . .
    O O2 0.21277(13) 0.04384(18) 0.39416(17) 0.0562(6) Uani d . 1 . .
    O O3 0.11466(12) 0.03337(17) 0.21407(16) 0.0499(5) Uani d . 1 . .
    O O4 0.05004(17) 0.2500 0.1534(2) 0.0499(8) Uani d S 1 . .
    O O5 0.1521(2) 0.2500 0.8728(3) 0.0782(11) Uani d S 1 . .
    O O6 0.11189(18) 0.1476(2) 0.7244(2) 0.0994(10) Uani d . 1 . .
    O O7 0.0176(2) 0.2500 0.8233(3) 0.0882(12) Uani d S 1 . .
loop_
    _atom_site_aniso_label
    _atom_site_aniso_U_11
    _atom_site_aniso_U_22
    _atom_site_aniso_U_33
    _atom_site_aniso_U_12
    _atom_site_aniso_U_13
    _atom_site_aniso_U_23
    C1 0.034(2) 0.048(2) 0.035(2) 0.000 0.0011(16) 0.000
    C2 0.0541(19) 0.058(2) 0.0549(18) -0.0007(16) 0.0117(15) -0.0028(17)
    C3 0.053(2) 0.094(3) 0.061(2) 0.017(2) 0.0112(17) -0.016(2)
    C4 0.036(2) 0.125(5) 0.037(2) 0.000 0.000(2) 0.000
    C5 0.048(3) 0.215(8) 0.049(3) 0.000 0.008(3) 0.000
    C6 0.045(3) 0.317(13) 0.082(4) 0.000 0.006(3) 0.000
    C7 0.064(2) 0.089(3) 0.0517(19) 0.009(2) -0.0140(17) 0.012(2)
    C8 0.061(2) 0.070(2) 0.071(2) 0.0155(19) -0.0127(18) 0.015(2)
    C9 0.076(2) 0.0414(19) 0.068(2) 0.0107(17) 0.0072(19) 0.0112(17)
    C10 0.072(2) 0.0426(18) 0.065(2) -0.0073(16) 0.0077(18) 0.0025(16)
    C11 0.0546(19) 0.054(2) 0.067(2) -0.0138(16) -0.0057(17) -0.0073(17)
    C12 0.0550(19) 0.059(2) 0.0584(19) -0.0027(17) -0.0092(16) -0.0118(18)
    Cl1 0.0523(6) 0.0445(6) 0.0670(7) 0.000 -0.0106(6) 0.000
    N1 0.0335(16) 0.0436(19) 0.0401(18) 0.000 0.0010(14) 0.000
    O1 0.0567(19) 0.068(2) 0.0423(17) 0.000 -0.0083(14) 0.000
    O2 0.0560(13) 0.0481(13) 0.0645(13) 0.0096(11) -0.0071(11) 0.0050(11)
    O3 0.0503(12) 0.0424(12) 0.0569(12) -0.0055(9) 0.0017(10) 0.0039(10)
    O4 0.0560(18) 0.0449(18) 0.0489(17) 0.000 -0.0113(14) 0.000
    O5 0.073(2) 0.092(3) 0.070(2) 0.000 -0.0167(19) 0.000
    O6 0.114(2) 0.079(2) 0.104(2) 0.0202(17) -0.0095(18) -0.0371(17)
    O7 0.050(2) 0.070(3) 0.144(4) 0.000 -0.003(2) 0.000
_geom_special_details
;
All e.s.d.'s (except the e.s.d. in the dihedral angle between two l.s. planes)
are estimated using the full covariance matrix. The cell e.s.d.'s are taken
into account individually in the estimation of e.s.d.'s in distances, angles
and torsion angles; correlations between e.s.d.'s in cell parameters are only
used when they are defined by crystal symmetry. An approximate (isotropic)
treatment of cell e.s.d.'s is used for estimating e.s.d.'s involving l.s.
planes.
;
loop_
    _geom_bond_atom_site_label_1
    _geom_bond_atom_site_label_2
    _geom_bond_site_symmetry_2
    _geom_bond_distance
    _geom_bond_publ_flag
    C1 C2 . 1.368(4) ?
    C1 C2 7_565 1.368(4) ?
    C1 N1 . 1.465(5) ?
    C2 C3 . 1.385(4) ?
    C2 H2 . 0.9300 ?
    C3 C4 . 1.381(4) ?
    C3 H3 . 0.9300 ?
    C4 C3 7_565 1.381(4) ?
    C4 C5 . 1.508(6) ?
    C5 C6 . 1.337(7) ?
    C5 H5A . 0.9700 ?
    C5 H5B . 0.9700 ?
    C6 H6A . 0.9600 ?
    C6 H6B . 0.9600 ?
    C6 H6C . 0.9600 ?
    C7 O1 . 1.427(4) ?
    C7 C8 . 1.491(5) ?
    C7 H7A . 0.9700 ?
    C7 H7B . 0.9700 ?
    C8 O2 . 1.425(4) ?
    C8 H8A . 0.9700 ?
    C8 H8B . 0.9700 ?
    C9 O2 . 1.432(4) ?
    C9 C10 . 1.485(4) ?
    C9 H9A . 0.9700 ?
    C9 H9B . 0.9700 ?
    C10 O3 . 1.423(4) ?
    C10 H10A . 0.9700 ?
    C10 H10B . 0.9700 ?
    C11 O3 . 1.427(4) ?
    C11 C12 . 1.479(4) ?
    C11 H11A . 0.9700 ?
    C11 H11B . 0.9700 ?
    C12 O4 . 1.415(3) ?
    C12 H12A . 0.9700 ?
    C12 H12B . 0.9700 ?
    Cl1 O6 . 1.423(3) ?
    Cl1 O6 7_565 1.423(3) ?
    Cl1 O5 . 1.430(3) ?
    Cl1 O7 . 1.444(4) ?
    N1 H1A . 0.8900 ?
    N1 H1B . 0.8900 ?
    N1 H1C . 0.8900 ?
    O1 C7 7_565 1.427(4) ?
    O4 C12 7_565 1.415(3) ?
loop_
    _geom_angle_atom_site_label_1
    _geom_angle_atom_site_label_2
    _geom_angle_atom_site_label_3
    _geom_angle_site_symmetry_1
    _geom_angle_site_symmetry_3
    _geom_angle
    _geom_angle_publ_flag
    C2 C1 C2 . 7_565 120.5(4) ?
    C2 C1 N1 . . 119.72(19) ?
    C2 C1 N1 7_565 . 119.72(19) ?
    C1 C2 C3 . . 119.4(3) ?
    C1 C2 H2 . . 120.3 ?
    C3 C2 H2 . . 120.3 ?
    C4 C3 C2 . . 121.7(4) ?
    C4 C3 H3 . . 119.2 ?
    C2 C3 H3 . . 119.2 ?
    C3 C4 C3 7_565 . 117.3(4) ?
    C3 C4 C5 7_565 . 121.3(2) ?
    C3 C4 C5 . . 121.3(2) ?
    C6 C5 C4 . . 119.3(5) ?
    C6 C5 H5A . . 107.5 ?
    C4 C5 H5A . . 107.5 ?
    C6 C5 H5B . . 107.5 ?
    C4 C5 H5B . . 107.5 ?
    H5A C5 H5B . . 107.0 ?
    C5 C6 H6A . . 109.5 ?
    C5 C6 H6B . . 109.5 ?
    H6A C6 H6B . . 109.5 ?
    C5 C6 H6C . . 109.5 ?
    H6A C6 H6C . . 109.5 ?
    H6B C6 H6C . . 109.5 ?
    O1 C7 C8 . . 109.7(2) ?
    O1 C7 H7A . . 109.7 ?
    C8 C7 H7A . . 109.7 ?
    O1 C7 H7B . . 109.7 ?
    C8 C7 H7B . . 109.7 ?
    H7A C7 H7B . . 108.2 ?
    O2 C8 C7 . . 108.2(3) ?
    O2 C8 H8A . . 110.1 ?
    C7 C8 H8A . . 110.1 ?
    O2 C8 H8B . . 110.1 ?
    C7 C8 H8B . . 110.1 ?
    H8A C8 H8B . . 108.4 ?
    O2 C9 C10 . . 108.8(3) ?
    O2 C9 H9A . . 109.9 ?
    C10 C9 H9A . . 109.9 ?
    O2 C9 H9B . . 109.9 ?
    C10 C9 H9B . . 109.9 ?
    H9A C9 H9B . . 108.3 ?
    O3 C10 C9 . . 109.8(3) ?
    O3 C10 H10A . . 109.7 ?
    C9 C10 H10A . . 109.7 ?
    O3 C10 H10B . . 109.7 ?
    C9 C10 H10B . . 109.7 ?
    H10A C10 H10B . . 108.2 ?
    O3 C11 C12 . . 109.6(3) ?
    O3 C11 H11A . . 109.8 ?
    C12 C11 H11A . . 109.8 ?
    O3 C11 H11B . . 109.8 ?
    C12 C11 H11B . . 109.8 ?
    H11A C11 H11B . . 108.2 ?
    O4 C12 C11 . . 108.8(2) ?
    O4 C12 H12A . . 109.9 ?
    C11 C12 H12A . . 109.9 ?
    O4 C12 H12B . . 109.9 ?
    C11 C12 H12B . . 109.9 ?
    H12A C12 H12B . . 108.3 ?
    O6 Cl1 O6 . 7_565 111.4(3) ?
    O6 Cl1 O5 . . 109.85(15) ?
    O6 Cl1 O5 7_565 . 109.85(15) ?
    O6 Cl1 O7 . . 108.94(16) ?
    O6 Cl1 O7 7_565 . 108.94(16) ?
    O5 Cl1 O7 . . 107.8(2) ?
    C1 N1 H1A . . 109.5 ?
    C1 N1 H1B . . 109.5 ?
    H1A N1 H1B . . 109.5 ?
    C1 N1 H1C . . 109.5 ?
    H1A N1 H1C . . 109.5 ?
    H1B N1 H1C . . 109.5 ?
    C7 O1 C7 7_565 . 113.0(3) ?
    C8 O2 C9 . . 113.3(2) ?
    C10 O3 C11 . . 111.6(2) ?
    C12 O4 C12 . 7_565 113.9(3) ?
loop_
    _geom_hbond_atom_site_label_D
    _geom_hbond_atom_site_label_H
    _geom_hbond_atom_site_label_A
    _geom_hbond_site_symmetry_A
    _geom_hbond_distance_DH
    _geom_hbond_distance_HA
    _geom_hbond_distance_DA
    _geom_hbond_angle_DHA
    N1 H1A O2 7_565 0.89 2.20 2.919(3) 138.0
    N1 H1A O3 7_565 0.89 2.22 2.972(3) 142.3
    N1 H1B O1 . 0.89 2.17 2.881(4) 136.4
    N1 H1B O2 . 0.89 2.17 2.919(3) 141.3
    N1 H1C O4 . 0.89 2.19 2.930(4) 139.8
    N1 H1C O3 . 0.89 2.23 2.972(3) 140.1
data_global
_journal_date_recd_electronic     2010-07-30
_journal_date_accepted     2010-08-05
_journal_name_full     'Acta Crystallographica, Section E'
_journal_year     2010
_journal_volume     66
_journal_issue      9
_journal_page_first     o2278
_journal_page_last     o2278
_journal_paper_category     QO
_journal_coeditor_code     JH2193
_publ_contact_author_name     'De-Hong Wu*'
_publ_contact_author_address
;
College of Chemistryand Chemical Engineering, Southeast University,
Nanjing 210096, People's Republic of China.
;
_publ_contact_author_email     wudh1971@sohu.com
_publ_contact_author_fax     ?
_publ_contact_author_phone     ?
_publ_section_title
;
4-Ethylanilinium perchlorate--18-crown-6 (1/1)
;
loop_
    _publ_author_name
    _publ_author_footnote
    _publ_author_address
    'Wu, De-Hong' .
;
College of Chemistry and Chemical Engineering, Southeast University
Nanjing 210096, People's Republic of China
;
