# Supplementary material for: 4-Ethyl­anilinium perchlorate–18-crown-6 (1/1)
Source: Acta Crystallogr Sect E Struct Rep Online. 2010 Aug 11;66(Pt 9):o2278. doi: 10.1107/S1600536810031351 (PMC3007958; doi:10.1107/S1600536810031351)
Supplement: Supplementary file 2 [file e-66-o2278-Isup2.hkl]

# 
# h,k,l, Fc-squared, Fo-squared, sigma(Fo-squared) and status flag 
# 
data_I
_shelx_title ' A in Pnma' 
_shelx_refln_list_code          4 
_shelx_F_calc_maximum      208.45 
_exptl_crystal_F_000      1040.00 
_reflns_d_resolution_high  0.8107 
 
loop_ 
 _symmetry_equiv_pos_as_xyz 
 'x, y, z' 
 '-x+1/2, -y, z+1/2' 
 '-x, y+1/2, -z' 
 'x+1/2, -y+1/2, -z+1/2' 
 '-x, -y, -z' 
 'x-1/2, y, -z-1/2' 
 'x, -y-1/2, z' 
 '-x-1/2, y-1/2, z-1/2' 
 
_cell_length_a    16.6121 
_cell_length_b    11.4813 
_cell_length_c    12.8274 
_cell_angle_alpha  90.000 
_cell_angle_beta   90.000 
_cell_angle_gamma  90.000 
 
_shelx_F_squared_multiplier     1.000 
 
loop_ 
 _refln_index_h 
 _refln_index_k 
 _refln_index_l 
 _refln_F_squared_calc 
 _refln_F_squared_meas 
 _refln_F_squared_sigma 
 _refln_observed_status 
   4   0   0      205.99      236.00     12.83 o 
   6   0   0     2042.68     1900.96     52.75 o 
   8   0   0        0.14        1.48      6.71 o 
  10   0   0    13348.87    14751.49   1411.88 o 
  12   0   0     7608.56     7788.50    309.31 o 
  14   0   0       76.73       81.68     14.94 o 
  16   0   0      344.00      305.58     29.93 o 
  18   0   0       77.41      114.27     32.35 o 
  20   0   0       55.42       75.17     40.72 o 
   2   1   0     5335.10     5091.64     52.52 o 
   4   1   0    27997.19    24558.11    411.23 o 
   6   1   0      806.57      790.55     19.22 o 
   8   1   0     1516.51     1754.55     40.69 o 
  10   1   0       30.05       45.87      6.60 o 
  12   1   0       48.34       76.45     11.88 o 
  14   1   0       86.13      114.45     12.37 o 
  16   1   0      258.56      256.78     18.40 o 
  18   1   0      230.85      201.78     22.69 o 
  20   1   0        2.63       52.63     31.18 o 
   0   2   0     7952.63     7828.03    132.88 o 
   2   2   0     7141.08     7122.08     59.12 o 
   4   2   0        1.90        3.46      1.70 o 
   6   2   0       12.79       16.29      6.02 o 
   8   2   0      174.76      217.65      9.69 o 
  10   2   0        3.22        0.00      5.00 o 
  12   2   0      916.49      850.27     49.11 o 
  14   2   0       13.28        8.65      6.69 o 
  16   2   0      107.53      106.08     17.12 o 
  18   2   0        7.73        1.81     10.72 o 
  20   2   0       68.03       29.16     20.80 o 
   2   3   0    11275.86    10644.22    136.00 o 
   4   3   0      419.02      432.58      7.36 o 
   6   3   0       48.44       64.46      6.01 o 
   8   3   0        0.35        0.00      3.84 o 
  10   3   0      408.39      447.28     17.16 o 
  12   3   0      295.98      297.76     16.38 o 
  14   3   0       67.37      100.44     19.48 o 
  16   3   0        4.75        0.00      7.58 o 
  18   3   0       21.09       15.42     14.01 o 
  20   3   0        8.53        6.40     16.91 o 
   0   4   0    16948.43    16833.41    479.41 o 
   2   4   0      269.88      283.97      9.78 o 
   4   4   0      299.48      295.67     12.46 o 
   6   4   0      819.61      873.50     31.76 o 
   8   4   0        2.91        3.21      3.12 o 
  10   4   0      720.03      641.54     21.61 o 
  12   4   0        8.30        6.90      5.49 o 
  14   4   0       85.59       86.15     12.96 o 
  16   4   0      421.40      381.33     35.22 o 
  18   4   0       95.36      159.05     27.09 o 
   2   5   0     4236.09     4357.83     93.29 o 
   4   5   0        4.75       12.83      5.74 o 
   6   5   0       81.55       66.74     11.19 o 
   8   5   0        2.81       25.48     12.00 o 
  10   5   0      130.76       90.39     11.13 o 
  12   5   0      263.42      241.73     39.71 o 
  14   5   0       36.18       49.02     20.33 o 
  16   5   0       12.48       32.44     19.46 o 
  18   5   0       45.10       28.15     17.77 o 
   0   6   0     4647.26     4826.46    169.98 o 
   2   6   0        0.19       18.97      6.62 o 
   4   6   0      262.27      352.56     15.40 o 
   6   6   0      206.22      249.79     16.70 o 
   8   6   0       92.33       76.98     11.16 o 
  10   6   0      377.63      355.56     23.52 o 
  12   6   0       64.39       86.30     18.22 o 
  14   6   0       34.83       30.14     16.28 o 
  16   6   0      246.82      198.62     29.66 o 
  18   6   0        2.15        0.00     13.87 o 
   2   7   0      254.95      264.84     14.39 o 
   4   7   0      295.97      223.79     18.73 o 
   6   7   0       60.68      115.14     14.07 o 
   8   7   0        0.15        1.56      7.73 o 
  10   7   0      263.04      270.13     22.62 o 
  12   7   0      152.86      142.28     23.93 o 
  14   7   0       24.54       68.25     21.31 o 
  16   7   0        2.24        7.45     14.36 o 
   0   8   0     1891.83     1867.32     88.92 o 
   2   8   0      299.77      341.27     21.43 o 
   4   8   0      125.63      131.11     17.43 o 
   6   8   0      206.01      196.84     19.46 o 
   8   8   0        0.03       18.84     12.93 o 
  10   8   0       56.54       89.74     15.66 o 
  12   8   0       31.09       43.73     18.31 o 
  14   8   0        0.83        0.63     14.01 o 
  16   8   0       50.70       76.64     25.36 o 
   2   9   0     1848.95     1933.38     94.17 o 
   4   9   0     1192.34     1160.37     68.40 o 
   6   9   0      107.53      121.80     18.02 o 
   8   9   0        2.09        8.96     10.45 o 
  10   9   0       64.92       69.67     23.49 o 
  12   9   0      251.07      292.70     40.40 o 
  14   9   0        2.10        8.30     16.00 o 
   0  10   0    12040.45    12923.06   1418.69 o 
   2  10   0       53.96       63.95     29.57 o 
   4  10   0       27.00       25.73     12.24 o 
   6  10   0      165.97      179.37     22.15 o 
   8  10   0        3.52       11.50     11.24 o 
  10  10   0      811.78      835.23     98.29 o 
  12  10   0      605.91      544.48     68.07 o 
  14  10   0       36.81       30.62     22.79 o 
   2  11   0        1.81        1.74     12.03 o 
   4  11   0      541.03      529.33     45.18 o 
   6  11   0        4.18       14.17     15.04 o 
   8  11   0       23.06        8.24     15.63 o 
  10  11   0        0.16        0.00     18.22 o 
  12  11   0        0.98       33.86     22.00 o 
   0  12   0       20.29        0.13     21.40 o 
   2  12   0       22.85       23.90     14.05 o 
   4  12   0        7.76        8.46     13.79 o 
   6  12   0        5.87        0.00     12.81 o 
   8  12   0        4.00       25.14     19.17 o 
  10  12   0        8.16        0.00     17.40 o 
   2  13   0      351.40      361.01     47.71 o 
   4  13   0        0.03        1.41     11.96 o 
   6  13   0       45.62       24.27     19.31 o 
   8  13   0       53.43       75.73     37.04 o 
   0  14   0      229.92      212.38     89.35 o 
   2  14   0        2.07       25.73     23.30 o 
   3   0   1     1132.84      989.79     24.09 o 
   4   0   1      345.53      431.56     12.12 o 
   5   0   1     3187.00     2846.52     51.52 o 
   6   0   1     8000.99     7881.88    150.14 o 
   7   0   1        1.47        4.93      3.76 o 
   8   0   1      539.61      522.39     16.25 o 
   9   0   1      360.99      413.63     15.49 o 
  10   0   1      520.50      555.55     20.59 o 
  11   0   1      493.73      505.59     21.69 o 
  12   0   1      180.33      198.30     14.68 o 
  13   0   1       45.50       60.43      9.48 o 
  14   0   1     1149.15     1166.24     45.82 o 
  15   0   1      172.83      165.72     14.65 o 
  16   0   1       20.89        2.69      5.97 o 
  17   0   1      175.45      139.26     17.84 o 
  18   0   1       12.90        3.38     11.39 o 
  19   0   1       54.40       47.31     18.94 o 
  20   0   1       16.61       15.33     15.68 o 
   2   1   1     2835.00     2569.15     23.17 o 
   3   1   1    14215.42    13448.42     95.92 o 
   4   1   1    10482.98    10264.36    149.41 o 
   5   1   1       40.11       69.24      2.88 o 
   6   1   1      271.73      223.33      7.25 o 
   7   1   1       72.06       45.83      3.77 o 
   8   1   1     3747.06     3793.19     59.82 o 
   9   1   1     1071.48     1028.68     20.63 o 
  10   1   1      541.28      483.49     14.31 o 
  11   1   1        5.47        4.42      3.97 o 
  12   1   1     1173.91     1097.67     28.80 o 
  13   1   1      690.41      654.88     19.67 o 
  14   1   1      202.85      237.86     12.07 o 
  15   1   1       20.69       30.67      6.54 o 
  16   1   1       67.93       98.83     10.15 o 
  17   1   1        6.04       12.23      6.52 o 
  18   1   1        0.11        3.23      7.63 o 
  19   1   1        6.41        0.00      8.12 o 
  20   1   1       26.38       16.92     13.53 o 
   1   2   1      178.22      155.28      4.54 o 
   2   2   1    35185.13    32096.14    263.88 o 
   3   2   1     2281.16     2329.77     48.66 o 
   4   2   1      562.36      432.97      9.44 o 
   5   2   1     1127.36     1160.27     19.61 o 
   6   2   1     3028.93     2916.46     68.65 o 
   7   2   1      258.07      250.82      8.90 o 
   8   2   1     2520.54     2550.02     64.59 o 
   9   2   1        1.90        7.72      2.71 o 
  10   2   1     1942.33     1987.77     41.43 o 
  11   2   1       24.64       32.49      7.28 o 
  12   2   1     1603.01     1465.96     34.88 o 
  13   2   1       13.96       25.15      5.05 o 
  14   2   1      176.11      183.60     11.75 o 
  15   2   1        3.35        6.16      6.01 o 
  16   2   1      119.48      132.15     11.41 o 
  17   2   1       56.96       54.55      9.67 o 
  18   2   1        9.27       21.08      8.91 o 
  19   2   1       21.68       27.72     11.74 o 
  20   2   1        4.01        0.00     11.00 o 
   0   3   1     1906.30     2008.36     41.96 o 
   1   3   1      461.46      444.25     16.47 o 
   2   3   1     3904.27     3683.49     75.98 o 
   3   3   1      363.73      316.34     15.16 o 
   4   3   1      500.68      492.71     12.85 o 
   5   3   1      134.38      173.14      7.29 o 
   6   3   1      142.80      211.57      6.03 o 
   7   3   1       26.19       11.53      3.54 o 
   8   3   1     1232.16     1197.85     27.63 o 
   9   3   1        2.42        7.14      2.73 o 
  10   3   1      180.91      159.06      6.77 o 
  11   3   1        0.91        0.00      2.86 o 
  12   3   1       70.91       84.88      6.15 o 
  13   3   1       23.61       29.24      5.95 o 
  14   3   1      265.43      286.20     14.96 o 
  15   3   1      433.24      449.03     20.77 o 
  16   3   1      152.97      176.29     15.61 o 
  17   3   1       28.29       31.68      9.66 o 
  18   3   1        0.35        3.28      8.53 o 
  19   3   1        3.08        4.36      9.56 o 
   1   4   1      242.70      219.42      6.06 o 
   2   4   1     1342.96     1634.47     34.82 o 
   3   4   1     1681.81     1768.15     28.99 o 
   4   4   1      219.82      154.82      5.70 o 
   5   4   1      123.32       96.84      4.05 o 
   6   4   1        5.70       10.06      4.23 o 
   7   4   1      301.70      340.62     13.02 o 
   8   4   1        4.54        9.27      2.54 o 
   9   4   1       22.69       21.41      4.53 o 
  10   4   1       93.40      103.94      7.27 o 
  11   4   1        1.12        1.08      5.05 o 
  12   4   1        0.99        6.86      4.42 o 
  13   4   1       87.48      101.91     10.97 o 
  14   4   1     1316.43     1226.50     39.16 o 
  15   4   1        1.02       12.57      6.97 o 
  16   4   1        1.08        6.07     12.52 o 
  17   4   1       18.18       15.83     10.07 o 
  18   4   1       41.14       33.49     12.21 o 
  19   4   1        0.00        0.45      8.59 o 
   0   5   1      441.48      563.18     37.90 o 
   1   5   1      184.62      232.41      7.78 o 
   2   5   1      613.55      582.11     12.17 o 
   3   5   1     2171.81     2179.50     31.08 o 
   4   5   1      883.73      902.40     19.35 o 
   5   5   1       33.28       18.94      3.14 o 
   6   5   1      498.79      627.01     15.91 o 
   7   5   1      110.69       75.27      5.63 o 
   8   5   1        8.30       22.39      6.03 o 
   9   5   1      110.32      122.95      7.74 o 
  10   5   1      118.76      123.65      9.93 o 
  11   5   1      109.19       95.36      8.39 o 
  12   5   1      737.64      649.45     27.00 o 
  13   5   1      373.28      378.90     19.89 o 
  14   5   1      272.59      262.09     21.69 o 
  15   5   1        1.18       14.29     10.78 o 
  16   5   1       18.09       19.21     10.61 o 
  17   5   1        0.09        9.07      9.77 o 
  18   5   1       57.57       35.35     12.56 o 
  19   5   1        2.45       23.33     18.60 o 
   1   6   1       59.47       52.70      5.15 o 
   2   6   1       16.94        3.21      4.28 o 
   3   6   1      114.71      163.37      7.94 o 
   4   6   1      721.73      634.59     16.31 o 
   5   6   1       75.68       84.17      5.59 o 
   6   6   1      254.84      279.27     12.99 o 
   7   6   1      100.29      109.05      8.60 o 
   8   6   1       69.64       95.90      8.81 o 
   9   6   1        0.93       22.03      6.13 o 
  10   6   1        9.62       10.80      7.07 o 
  11   6   1        6.24       27.77     13.78 o 
  12   6   1       25.96       28.79      8.39 o 
  13   6   1       20.85       17.11      9.27 o 
  14   6   1      553.52      535.37     31.96 o 
  15   6   1        2.64        0.00      9.19 o 
  16   6   1       11.58       11.09     11.15 o 
  17   6   1        1.03       10.34     10.42 o 
  18   6   1       28.10       34.21     13.54 o 
   0   7   1     2351.08     2369.30    117.67 o 
   1   7   1      507.06      533.62     17.17 o 
   2   7   1      388.78      394.45     12.80 o 
   3   7   1       58.49       64.64      8.81 o 
   4   7   1      581.35      563.55     18.23 o 
   5   7   1       59.78       89.58     11.50 o 
   6   7   1       64.44       57.80      8.07 o 
   7   7   1        0.29       12.89      6.36 o 
   8   7   1      346.24      354.91     18.11 o 
   9   7   1       25.32       12.97      6.98 o 
  10   7   1      316.87      346.93     21.69 o 
  11   7   1        0.47        0.00      7.48 o 
  12   7   1        6.78        1.11      6.22 o 
  13   7   1        6.05       11.62      9.43 o 
  14   7   1      218.19      220.07     20.86 o 
  15   7   1      130.09      115.01     18.12 o 
  16   7   1       63.05       91.97     20.57 o 
  17   7   1        5.68       18.19     11.86 o 
   1   8   1      284.59      291.49     13.37 o 
   2   8   1     2497.07     2356.33     53.38 o 
   3   8   1       89.35      117.14      9.07 o 
   4   8   1        1.30       17.14      5.80 o 
   5   8   1       89.45      120.61     11.72 o 
   6   8   1      162.76      188.22     19.68 o 
   7   8   1      106.45      112.56     13.42 o 
   8   8   1      563.72      551.54     29.50 o 
   9   8   1       27.22       26.57      8.37 o 
  10   8   1      136.00      156.15     15.66 o 
  11   8   1       10.44        3.19      7.27 o 
  12   8   1      370.44      435.52     29.48 o 
  13   8   1        2.58       17.94     11.51 o 
  14   8   1       89.52       61.60     17.09 o 
  15   8   1        0.31       13.70     11.31 o 
  16   8   1       18.34       22.44     13.23 o 
   0   9   1      383.12      372.39     23.59 o 
   1   9   1       22.05       18.70      6.40 o 
   2   9   1      405.35      401.43     16.27 o 
   3   9   1     1013.23      992.24     34.52 o 
   4   9   1      369.75      394.37     22.33 o 
   5   9   1        0.72       23.33      8.56 o 
   6   9   1       96.07       90.11     11.72 o 
   7   9   1        0.11        9.82      7.14 o 
   8   9   1      224.07      205.88     16.79 o 
   9   9   1      132.01      149.35     15.85 o 
  10   9   1       37.51       57.59     12.51 o 
  11   9   1       12.35       36.96     12.99 o 
  12   9   1      510.17      566.09     38.59 o 
  13   9   1       60.01       87.00     18.28 o 
  14   9   1       16.13       46.47     15.67 o 
  15   9   1       48.39       55.41     16.69 o 
   1  10   1      132.31      175.29     12.44 o 
   2  10   1       25.68       30.10      8.29 o 
   3  10   1      130.42      156.92     15.44 o 
   4  10   1        0.36        2.38      6.70 o 
   5  10   1        8.15       17.42     11.84 o 
   6  10   1      334.48      277.50     19.50 o 
   7  10   1        0.40       21.65      9.85 o 
   8  10   1       90.44      106.29     13.62 o 
   9  10   1       32.74       47.55     11.97 o 
  10  10   1       58.60       82.82     16.66 o 
  11  10   1       13.43       18.34     12.08 o 
  12  10   1       28.88       47.46     16.72 o 
  13  10   1        5.30       12.83     12.80 o 
  14  10   1      103.83      129.94     22.05 o 
   0  11   1      375.45      358.39     26.45 o 
   1  11   1       41.70       27.24      8.48 o 
   2  11   1       22.16       21.39      8.92 o 
   3  11   1       45.73       30.58     12.41 o 
   4  11   1      611.45      554.55     29.37 o 
   5  11   1       11.68       13.81      8.66 o 
   6  11   1       57.37       70.86     12.87 o 
   7  11   1       13.36        8.84      8.81 o 
   8  11   1      160.54      167.87     19.39 o 
   9  11   1        0.90        0.00      9.96 o 
  10  11   1      146.51      172.85     22.69 o 
  11  11   1        4.57       13.86     13.22 o 
  12  11   1        3.81        9.86     12.66 o 
   1  12   1        9.36       50.78     13.92 o 
   2  12   1      438.32      369.54     25.15 o 
   3  12   1        4.88       13.22      9.88 o 
   4  12   1       59.75       53.80     13.16 o 
   5  12   1        4.79       19.55     10.24 o 
   6  12   1       75.65       89.54     15.55 o 
   7  12   1        6.72       24.30     13.08 o 
   8  12   1      135.64      149.02     22.03 o 
   9  12   1        1.95       11.45     13.73 o 
  10  12   1       78.67       43.90     17.34 o 
   0  13   1        0.85       34.92     47.69 o 
   1  13   1        0.10       10.90     13.17 o 
   2  13   1       61.22       84.15     20.93 o 
   3  13   1        1.20        0.00     10.84 o 
   4  13   1        0.97       37.47     14.91 o 
   5  13   1        2.92        6.93     10.23 o 
   6  13   1        1.18        4.86     10.91 o 
   7  13   1       13.26       26.32     15.26 o 
   8  13   1        2.44       13.21     14.10 o 
   1  14   1       12.72       17.48     15.47 o 
   2  14   1        0.15       13.60     15.33 o 
   0   0   2    15120.04    13572.59    198.72 o 
   1   0   2     2571.34     2355.77     22.13 o 
   2   0   2     2723.49     2919.30     42.58 o 
   3   0   2    16048.35    15274.39    205.73 o 
   4   0   2    22375.14    22183.85    379.15 o 
   5   0   2      831.00      842.55     18.45 o 
   6   0   2     1693.94     1612.33     34.43 o 
   7   0   2        0.35        6.50      3.35 o 
   8   0   2     3515.86     3544.49     82.55 o 
   9   0   2     2204.05     2083.96     53.93 o 
  10   0   2     1281.01     1263.41     37.76 o 
  11   0   2       15.45       21.72      6.38 o 
  12   0   2       16.47        8.21      6.37 o 
  13   0   2       43.67       62.33      9.64 o 
  14   0   2     1866.77     1796.01     68.16 o 
  15   0   2      918.65      919.96     55.28 o 
  16   0   2        0.03        0.00      8.30 o 
  17   0   2        0.33        0.00     10.38 o 
  18   0   2       35.29       37.55     16.68 o 
  19   0   2        3.28        9.82     13.83 o 
  20   0   2       10.97        2.21     13.55 o 
   1   1   2      542.38      572.58      5.86 o 
   2   1   2    16167.44    15261.52    394.14 o 
   3   1   2     5989.20     6034.03     50.38 o 
   4   1   2        2.30        0.58      1.42 o 
   5   1   2      145.46      150.34      5.97 o 
   6   1   2       23.73       27.36      3.70 o 
   7   1   2       55.67       41.25      2.85 o 
   8   1   2     2351.10     2362.85     38.55 o 
   9   1   2      794.07      860.09     17.76 o 
  10   1   2      849.77      805.33     18.22 o 
  11   1   2      374.25      324.23     11.06 o 
  12   1   2     1306.16     1335.20     30.87 o 
  13   1   2      297.35      260.16     13.74 o 
  14   1   2       64.88       87.61      7.96 o 
  15   1   2        0.29        0.00      4.64 o 
  16   1   2       75.80      103.72     11.32 o 
  17   1   2        1.86        0.00      6.31 o 
  18   1   2      166.57      138.15     14.06 o 
  19   1   2        1.70        5.33      8.50 o 
  20   1   2       31.03       36.80     16.00 o 
   0   2   2      331.87      308.07     10.97 o 
   1   2   2     4519.32     4854.78     49.90 o 
   2   2   2     3599.70     3435.39     36.98 o 
   3   2   2     5214.16     5298.11     52.04 o 
   4   2   2      431.70      520.87     11.27 o 
   5   2   2      612.21      616.94     13.49 o 
   6   2   2      140.81      112.16      8.05 o 
   7   2   2        3.64        6.32      3.39 o 
   8   2   2      299.64      363.23      9.52 o 
   9   2   2     1144.16     1207.38     21.43 o 
  10   2   2      225.05      197.38      9.80 o 
  11   2   2       46.29       44.37      5.01 o 
  12   2   2       47.12       51.08      7.24 o 
  13   2   2      586.57      574.91     20.83 o 
  14   2   2       18.06       22.65      6.80 o 
  15   2   2        0.13        2.46      5.13 o 
  16   2   2      294.42      304.75     16.87 o 
  17   2   2        1.30       10.05      8.52 o 
  18   2   2        0.27        8.19      9.22 o 
  19   2   2        4.10       12.16     10.68 o 
  20   2   2       23.52        6.28     11.47 o 
   1   3   2     7472.94     7177.35     99.63 o 
   2   3   2     2829.79     3006.15     38.28 o 
   3   3   2       17.39       30.31      3.71 o 
   4   3   2        7.66        4.90      1.82 o 
   5   3   2      406.99      505.77      8.49 o 
   6   3   2      430.62      614.48     12.81 o 
   7   3   2      355.13      315.38      9.05 o 
   8   3   2      594.55      462.50     12.33 o 
   9   3   2       77.16       71.86      7.01 o 
  10   3   2       19.28       33.53      6.00 o 
  11   3   2      230.23      222.39     11.73 o 
  12   3   2      773.73      801.18     32.44 o 
  13   3   2        5.93        7.49      5.02 o 
  14   3   2       64.11       72.61      8.10 o 
  15   3   2      183.39      155.16     11.52 o 
  16   3   2       50.46       49.73      8.48 o 
  17   3   2       32.46       56.20     14.43 o 
  18   3   2       66.04       83.83     15.67 o 
  19   3   2        0.75        0.00     10.58 o 
   0   4   2     4161.63     4470.73    103.76 o 
   1   4   2     7493.29     7620.72    115.96 o 
   2   4   2      334.24      358.33      8.63 o 
   3   4   2        9.96       11.86      2.72 o 
   4   4   2      128.63       94.08      5.35 o 
   5   4   2      358.72      317.22     16.99 o 
   6   4   2      318.60      264.37      6.01 o 
   7   4   2       39.09       59.07      5.64 o 
   8   4   2      236.14      225.59      8.30 o 
   9   4   2       53.70       72.41      5.65 o 
  10   4   2      140.91      121.37      8.40 o 
  11   4   2      643.72      587.40     18.34 o 
  12   4   2      134.19      147.83      9.40 o 
  13   4   2        0.03        0.00      5.74 o 
  14   4   2      135.74      145.88     12.11 o 
  15   4   2       39.73       42.30      9.97 o 
  16   4   2       96.66      127.69     15.68 o 
  17   4   2        4.07        0.60      7.50 o 
  18   4   2       25.39        2.66      8.94 o 
  19   4   2        6.21        0.00     10.60 o 
   1   5   2       13.77       42.28      5.96 o 
   2   5   2      996.01     1055.02     20.51 o 
   3   5   2      708.29      776.84     15.74 o 
   4   5   2      897.79     1022.02     21.98 o 
   5   5   2        1.55       11.09      3.79 o 
   6   5   2      394.45      495.53     12.91 o 
   7   5   2        0.47        0.00      2.92 o 
   8   5   2       32.36       16.37      5.56 o 
   9   5   2      138.36      139.42      8.59 o 
  10   5   2        2.21        9.45      4.86 o 
  11   5   2        3.30        4.98      4.84 o 
  12   5   2      551.79      567.04     22.33 o 
  13   5   2      764.87      753.41     31.86 o 
  14   5   2       50.93       55.70     11.08 o 
  15   5   2      165.34      153.60     17.38 o 
  16   5   2        0.42        0.00      8.01 o 
  17   5   2       97.67       79.76     17.99 o 
  18   5   2       99.69      112.95     18.01 o 
   0   6   2     2207.38     2166.79     58.82 o 
   1   6   2     2970.02     3253.23     60.41 o 
   2   6   2        5.78        2.29      3.76 o 
   3   6   2      157.50      151.74      5.67 o 
   4   6   2      160.38      161.82      8.57 o 
   5   6   2      481.24      458.76     14.37 o 
   6   6   2      117.29      111.66      7.76 o 
   7   6   2        1.15       13.10      6.31 o 
   8   6   2        0.09        0.25      3.96 o 
   9   6   2       12.76       18.06      8.18 o 
  10   6   2      183.97      184.57     14.12 o 
  11   6   2      500.53      447.45     23.45 o 
  12   6   2       12.56       34.55      8.68 o 
  13   6   2       29.11       43.69      9.46 o 
  14   6   2       25.62       40.29     11.52 o 
  15   6   2       12.31        0.00      8.61 o 
  16   6   2      107.70       93.60     15.94 o 
  17   6   2        5.40        1.82     10.13 o 
  18   6   2        3.65       15.21     12.38 o 
   1   7   2     1174.51     1106.53     27.01 o 
   2   7   2      235.16      257.22      9.93 o 
   3   7   2       11.82       15.84      4.10 o 
   4   7   2       28.61       22.23      5.27 o 
   5   7   2      533.30      584.48     19.59 o 
   6   7   2      103.74      102.38      8.08 o 
   7   7   2      274.02      231.79     13.34 o 
   8   7   2      245.04      222.64     13.23 o 
   9   7   2      113.45      118.11     12.54 o 
  10   7   2       72.15       63.32      9.74 o 
  11   7   2       26.91       32.32      9.24 o 
  12   7   2      184.16      212.75     17.19 o 
  13   7   2        4.31       15.76      8.98 o 
  14   7   2       43.89       60.35     13.50 o 
  15   7   2       87.16       72.40     15.07 o 
  16   7   2       30.40       29.57     12.50 o 
  17   7   2        3.99        0.00     10.69 o 
   0   8   2      296.30      298.97     18.39 o 
   1   8   2      483.35      470.96     17.13 o 
   2   8   2        7.47       24.93      8.42 o 
   3   8   2      201.75      199.34     12.48 o 
   4   8   2       41.48       31.10      6.83 o 
   5   8   2       58.33       36.62      9.79 o 
   6   8   2      183.98      195.96     13.71 o 
   7   8   2       40.87       44.41      9.30 o 
   8   8   2        0.01       10.38      6.42 o 
   9   8   2       55.97       31.90      9.72 o 
  10   8   2      162.90      183.30     16.97 o 
  11   8   2       15.18       45.61     11.15 o 
  12   8   2       11.65       49.55     15.64 o 
  13   8   2      187.90      220.68     21.89 o 
  14   8   2        3.06       14.07     10.87 o 
  15   8   2       21.86       16.94     11.77 o 
  16   8   2       44.47       21.44     12.91 o 
   1   9   2        0.75        1.64      5.78 o 
   2   9   2     1838.09     1676.88     44.17 o 
   3   9   2      483.54      503.35     21.67 o 
   4   9   2       58.48       90.23     11.68 o 
   5   9   2       83.80      101.22     12.19 o 
   6   9   2       79.62       73.54     10.85 o 
   7   9   2        0.28        0.00      6.83 o 
   8   9   2      510.17      540.42     28.71 o 
   9   9   2      119.10      111.18     14.53 o 
  10   9   2      158.29      186.94     18.35 o 
  11   9   2      147.30      173.81     17.53 o 
  12   9   2      188.23      167.29     21.05 o 
  13   9   2       22.22       15.61     11.59 o 
  14   9   2        2.26        0.00      9.86 o 
  15   9   2        9.22        6.76     11.38 o 
   0  10   2     1041.43     1014.51     47.83 o 
   1  10   2       95.55      123.52     12.09 o 
   2  10   2      162.06      167.64     13.47 o 
   3  10   2      203.19      171.53     15.52 o 
   4  10   2      517.53      469.31     24.60 o 
   5  10   2       68.46       76.46     11.78 o 
   6  10   2      148.08      130.13     13.97 o 
   7  10   2       97.50      120.89     14.32 o 
   8  10   2      115.84      146.80     16.85 o 
   9  10   2      150.53      169.40     20.20 o 
  10  10   2      170.87      203.35     20.22 o 
  11  10   2       17.70       50.04     20.37 o 
  12  10   2        0.11        9.37     11.56 o 
  13  10   2        0.76        6.32     11.41 o 
  14  10   2      142.67      104.47     20.34 o 
   1  11   2        1.02        0.00      6.76 o 
   2  11   2       56.39       45.12     11.19 o 
   3  11   2       26.53       20.35      9.31 o 
   4  11   2       27.27       27.60     10.73 o 
   5  11   2       75.32       74.17     12.88 o 
   6  11   2        1.15       25.59     11.03 o 
   7  11   2        2.27        0.00      9.02 o 
   8  11   2       59.31       43.12     12.99 o 
   9  11   2       69.30       61.99     14.33 o 
  10  11   2        5.08       24.74     13.58 o 
  11  11   2       11.05       13.57     13.16 o 
  12  11   2       37.47       34.13     16.30 o 
   0  12   2       72.97      102.73     31.16 o 
   1  12   2       23.69        9.14     10.13 o 
   2  12   2       25.46       24.25     11.14 o 
   3  12   2      108.49      146.28     17.80 o 
   4  12   2       10.02       36.88     10.92 o 
   5  12   2       15.14       37.46     15.57 o 
   6  12   2       13.47       18.09     12.16 o 
   7  12   2        0.71        0.00      8.91 o 
   8  12   2        9.63       12.30     11.43 o 
   9  12   2        9.60        0.64     11.05 o 
  10  12   2       32.00       46.13     16.39 o 
   1  13   2       40.76       44.76     16.44 o 
   2  13   2      211.37      175.97     25.76 o 
   3  13   2        0.42        0.00     10.02 o 
   4  13   2        6.55       12.17     13.59 o 
   5  13   2        0.10       13.04     12.65 o 
   6  13   2       15.37       19.86     12.88 o 
   7  13   2        0.02        1.68     11.42 o 
   0  14   2      110.33       96.83     34.24 o 
   1  14   2       17.33        1.85     11.45 o 
   1   0   3     7167.10     7271.93     94.69 o 
   2   0   3      531.43      506.41     12.30 o 
   3   0   3    43453.37    41593.80    724.95 o 
   4   0   3     4212.53     3716.50     66.85 o 
   5   0   3    10285.55    10630.72    203.54 o 
   6   0   3     4266.39     4930.28    110.99 o 
   7   0   3     8971.50     9954.94    218.07 o 
   8   0   3       15.66       56.82      6.34 o 
   9   0   3     2218.55     2266.81     58.58 o 
  10   0   3       41.73       47.47      8.17 o 
  11   0   3        6.64        0.00      5.03 o 
  12   0   3        1.67        0.01      5.45 o 
  13   0   3       26.98       24.28      7.50 o 
  14   0   3      209.42      217.70     15.34 o 
  15   0   3      672.14      726.80     40.41 o 
  16   0   3       86.50      108.80     21.64 o 
  17   0   3        5.20       17.50     11.40 o 
  18   0   3       70.55       56.60     16.75 o 
  19   0   3        0.08        5.68     13.28 o 
  20   0   3       10.02       33.17     19.19 o 
   0   1   3    22792.84    22927.96    274.24 o 
   1   1   3    21525.13    20935.33    242.44 o 
   2   1   3     7322.87     7297.53     63.67 o 
   3   1   3      223.70      245.04      4.93 o 
   4   1   3     3672.26     3434.74     49.72 o 
   5   1   3      915.27     1047.93     16.07 o 
   6   1   3     4247.88     4119.67     57.32 o 
   7   1   3      974.77      958.68     16.64 o 
   8   1   3      137.80      135.18      5.20 o 
   9   1   3      202.73      176.84     10.18 o 
  10   1   3      710.64      668.77     15.93 o 
  11   1   3      570.91      652.55     16.94 o 
  12   1   3       71.51       70.03      6.32 o 
  13   1   3       19.63       20.20      6.43 o 
  14   1   3      289.92      312.60     14.81 o 
  15   1   3        5.91       14.36      5.51 o 
  16   1   3       19.18       11.65      6.71 o 
  17   1   3       66.53       73.21     11.57 o 
  18   1   3        2.68        0.77      6.95 o 
  19   1   3        9.25       18.52     11.10 o 
  20   1   3        7.91       11.22     12.36 o 
   1   2   3     4468.33     4328.71     43.54 o 
   2   2   3     3043.91     3053.49     30.35 o 
   3   2   3       81.93      112.87      3.32 o 
   4   2   3     7257.70     7123.74     82.42 o 
   5   2   3       13.27        8.89      2.84 o 
   6   2   3     3459.41     3446.91     61.90 o 
   7   2   3       39.07       62.39      6.27 o 
   8   2   3       65.48       54.44      5.16 o 
   9   2   3        1.02        1.18      4.51 o 
  10   2   3      159.18      172.79      9.45 o 
  11   2   3      246.81      233.44     11.85 o 
  12   2   3      360.27      401.57     16.56 o 
  13   2   3      122.61      104.85      9.83 o 
  14   2   3        4.58       18.56      6.34 o 
  15   2   3        0.12        2.85      5.56 o 
  16   2   3      485.61      469.06     21.59 o 
  17   2   3       12.15        0.00      6.41 o 
  18   2   3        7.61       25.08      9.23 o 
  19   2   3       20.53       15.97     10.44 o 
   0   3   3      928.40      842.91     18.98 o 
   1   3   3      289.57      331.60      7.21 o 
   2   3   3     4058.75     4183.15     57.26 o 
   3   3   3      390.85      355.61      8.83 o 
   4   3   3      642.56      705.89     11.60 o 
   5   3   3      378.08      365.14      9.62 o 
   6   3   3      673.90      666.14     15.51 o 
   7   3   3       65.49      113.05      7.13 o 
   8   3   3        0.69        9.52      6.58 o 
   9   3   3       12.82       19.11      4.36 o 
  10   3   3      113.81      115.53      8.19 o 
  11   3   3      382.92      380.61     14.50 o 
  12   3   3      516.21      581.07     20.31 o 
  13   3   3        7.30       10.76      6.06 o 
  14   3   3      259.98      246.80     14.26 o 
  15   3   3      127.97      110.48     11.18 o 
  16   3   3        0.57        8.38      7.27 o 
  17   3   3       98.49      115.83     12.52 o 
  18   3   3        0.01        0.00      9.92 o 
  19   3   3        1.83        2.59     10.40 o 
   1   4   3    11374.69    11138.53    176.67 o 
   2   4   3     1118.23     1034.59     19.06 o 
   3   4   3       13.10       34.44      3.85 o 
   4   4   3      469.77      511.81     10.50 o 
   5   4   3      546.58      550.61     10.75 o 
   6   4   3      202.30      152.09      9.72 o 
   7   4   3      243.69      270.60     11.25 o 
   8   4   3       25.76       26.46      4.45 o 
   9   4   3        0.59        4.40      3.99 o 
  10   4   3       57.25       63.13      7.62 o 
  11   4   3      288.03      289.81     13.18 o 
  12   4   3        2.08        3.88      5.23 o 
  13   4   3      243.68      252.55     13.03 o 
  14   4   3       31.72       38.94      7.83 o 
  15   4   3       12.29       24.52      8.80 o 
  16   4   3       28.53       14.49      7.89 o 
  17   4   3        3.21       10.49      8.98 o 
  18   4   3       17.71       30.34     12.40 o 
  19   4   3        2.77        1.91     10.40 o 
   0   5   3       49.22       48.27      7.75 o 
   1   5   3     2399.87     2351.95     43.74 o 
   2   5   3     1768.24     1904.53     35.45 o 
   3   5   3     5467.46     5341.82     86.80 o 
   4   5   3      936.56      922.55     17.51 o 
   5   5   3      255.00      233.01      7.30 o 
   6   5   3      562.53      653.43     17.17 o 
   7   5   3      352.76      391.87     16.12 o 
   8   5   3      634.07      712.18     39.60 o 
   9   5   3      176.88      156.32     10.50 o 
  10   5   3      570.78      568.22     21.07 o 
  11   5   3      224.08      184.64     12.47 o 
  12   5   3       97.92      116.50     10.41 o 
  13   5   3       29.77       42.16      8.25 o 
  14   5   3       93.68      113.42     12.33 o 
  15   5   3       13.05        0.00      7.26 o 
  16   5   3      141.29      139.86     17.20 o 
  17   5   3      149.37      161.54     18.84 o 
  18   5   3        3.36        9.62     10.22 o 
   1   6   3     2152.59     2170.86     45.32 o 
   2   6   3       13.40        8.68      3.76 o 
   3   6   3      177.37      164.97      7.48 o 
   4   6   3      372.63      358.02      9.94 o 
   5   6   3      218.29      197.06     10.68 o 
   6   6   3      443.04      447.11     15.91 o 
   7   6   3       51.99       62.85      6.66 o 
   8   6   3      143.85      133.01     11.15 o 
   9   6   3       14.74       20.62      7.07 o 
  10   6   3        0.54        0.00      7.64 o 
  11   6   3      155.62      180.98     14.82 o 
  12   6   3       23.92       28.31      8.92 o 
  13   6   3        7.02        0.00      6.79 o 
  14   6   3       32.99       48.33     12.81 o 
  15   6   3       29.98       76.38     13.91 o 
  16   6   3      101.75      106.12     17.58 o 
  17   6   3        8.43       15.07     11.13 o 
  18   6   3       13.13        7.45     10.66 o 
   0   7   3        8.37        0.00      5.03 o 
   1   7   3      127.33      117.84      7.73 o 
   2   7   3     1450.91     1422.10     32.86 o 
   3   7   3        1.90        9.65      3.43 o 
   4   7   3     1007.17     1068.53     30.75 o 
   5   7   3       88.25       91.65      8.06 o 
   6   7   3      339.93      379.90     15.63 o 
   7   7   3        0.13        6.08      6.31 o 
   8   7   3      123.14      136.36     14.21 o 
   9   7   3        6.66        8.08      7.26 o 
  10   7   3       49.94       75.34     11.33 o 
  11   7   3       29.64       46.05     10.02 o 
  12   7   3      175.75      143.18     14.66 o 
  13   7   3        3.46       15.55      8.65 o 
  14   7   3      244.21      257.02     22.92 o 
  15   7   3       79.97       84.26     15.71 o 
  16   7   3        3.11        8.06     10.18 o 
  17   7   3       13.97       15.91     12.88 o 
   1   8   3      628.39      629.44     20.72 o 
   2   8   3      332.41      312.02     13.50 o 
   3   8   3       15.25       35.67      7.66 o 
   4   8   3      886.92      922.54     34.30 o 
   5   8   3      144.11      168.51     12.32 o 
   6   8   3      360.19      328.21     16.42 o 
   7   8   3        0.19        0.00      6.31 o 
   8   8   3       38.70       44.68     10.27 o 
   9   8   3       12.52       25.59      9.20 o 
  10   8   3        0.19        0.00      7.57 o 
  11   8   3       54.12       97.74     13.93 o 
  12   8   3      166.57      185.15     18.12 o 
  13   8   3        7.78        0.00      7.43 o 
  14   8   3       23.25       21.88     11.81 o 
  15   8   3        1.48        0.00     10.72 o 
  16   8   3      117.50      136.17     27.71 o 
   0   9   3      810.24      758.95     39.30 o 
   1   9   3      762.00      740.38     27.06 o 
   2   9   3       85.91       92.92      8.63 o 
   3   9   3      336.06      341.05     18.24 o 
   4   9   3       18.39       24.48      9.93 o 
   5   9   3       86.20       78.69     13.34 o 
   6   9   3      144.58      202.17     23.93 o 
   7   9   3        3.11        0.00      7.05 o 
   8   9   3        5.54        5.75      7.83 o 
   9   9   3        0.13        0.00      9.16 o 
  10   9   3       97.97      112.99     15.67 o 
  11   9   3      125.96      147.86     21.71 o 
  12   9   3        3.60        0.00      9.76 o 
  13   9   3        0.93        0.00      9.57 o 
  14   9   3       16.51        0.42      9.38 o 
  15   9   3        4.87        0.00     12.17 o 
   1  10   3      135.21      130.58     10.95 o 
   2  10   3       27.85       51.42     13.34 o 
   3  10   3      780.62      660.44     29.14 o 
   4  10   3      109.32      225.95     27.05 o 
   5  10   3      385.94      390.90     25.72 o 
   6  10   3       47.22       62.17     11.88 o 
   7  10   3      173.58      159.25     17.74 o 
   8  10   3       11.74       54.23     14.45 o 
   9  10   3      125.45      110.32     17.08 o 
  10  10   3        0.77        5.16      9.08 o 
  11  10   3        1.08        2.94      9.39 o 
  12  10   3        0.82        8.88     11.52 o 
  13  10   3        0.26        0.00     12.28 o 
   0  11   3      402.19      376.89     33.97 o 
   1  11   3      326.21      281.46     25.40 o 
   2  11   3      172.29      167.70     16.39 o 
   3  11   3        0.06        0.00      7.95 o 
   4  11   3      285.97      277.99     21.64 o 
   5  11   3       29.83        7.04      9.03 o 
   6  11   3       97.96       99.05     15.94 o 
   7  11   3       53.39       62.26     14.83 o 
   8  11   3       90.15       82.25     16.15 o 
   9  11   3       58.84       52.29     14.46 o 
  10  11   3       31.74       26.97     12.32 o 
  11  11   3       52.98       48.35     18.17 o 
  12  11   3        2.79        0.00     12.00 o 
   1  12   3       22.81       31.73     11.24 o 
   2  12   3       91.54       82.28     14.40 o 
   3  12   3        0.12       23.85     10.50 o 
   4  12   3      143.30      158.78     18.79 o 
   5  12   3       18.15       18.42     12.78 o 
   6  12   3      157.76      131.38     20.93 o 
   7  12   3        6.53       10.38     11.53 o 
   8  12   3        9.18       14.18     11.86 o 
   9  12   3        8.53        9.64     13.43 o 
  10  12   3        4.67       15.37     15.28 o 
   0  13   3       13.13       13.99     18.72 o 
   1  13   3        1.32        0.00      9.77 o 
   2  13   3       15.21       25.05     14.16 o 
   3  13   3       32.46       41.15     15.53 o 
   4  13   3        4.09        7.92     12.80 o 
   5  13   3       11.29       19.32     14.34 o 
   6  13   3        7.18       16.22     14.61 o 
   7  13   3       41.63       66.83     19.55 o 
   0   0   4      209.65      237.74      8.21 o 
   1   0   4     2073.36     2249.79     37.40 o 
   2   0   4        6.97        0.00      2.04 o 
   3   0   4     3530.89     3583.06     72.29 o 
   4   0   4     2793.92     2841.78     55.91 o 
   5   0   4      495.89      510.99     14.26 o 
   6   0   4     2645.97     2256.88     51.97 o 
   7   0   4     1288.10     1426.31     41.31 o 
   8   0   4     2062.86     2279.29     59.00 o 
   9   0   4        0.04       11.39      9.77 o 
  10   0   4     2775.15     2986.01     83.06 o 
  11   0   4      120.24      122.72     10.98 o 
  12   0   4       59.47       55.89      9.61 o 
  13   0   4     1122.72      951.97     44.00 o 
  14   0   4        4.90       16.72     10.26 o 
  15   0   4       37.49       55.10     13.68 o 
  16   0   4        4.25        4.56      9.15 o 
  17   0   4       17.24        7.69     10.49 o 
  18   0   4       76.35       70.31     17.72 o 
  19   0   4       49.89       11.88     10.99 o 
   1   1   4       15.84       42.37      2.62 o 
   2   1   4     1581.59     1701.89     16.44 o 
   3   1   4        1.44        2.67      2.80 o 
   4   1   4        7.70       27.35      3.39 o 
   5   1   4     4257.11     4269.61     63.59 o 
   6   1   4     4111.61     3828.13     60.32 o 
   7   1   4      296.50      351.23      8.63 o 
   8   1   4     2172.91     2018.52     35.17 o 
   9   1   4      365.90      386.62     10.21 o 
  10   1   4      139.81      138.16      6.98 o 
  11   1   4      255.80      232.70     11.47 o 
  12   1   4      584.40      685.77     22.20 o 
  13   1   4        3.30        3.02      4.63 o 
  14   1   4       69.21       74.92      8.18 o 
  15   1   4       98.75      106.12     10.84 o 
  16   1   4       36.26       33.20      8.76 o 
  17   1   4       76.88      113.36     12.99 o 
  18   1   4        0.63        2.10      7.53 o 
  19   1   4        4.32        6.58      9.42 o 
   0   2   4     2737.14     2797.62     46.80 o 
   1   2   4      938.50      889.50     11.75 o 
   2   2   4     1525.57     1602.08     24.03 o 
   3   2   4     1716.00     1544.30     31.63 o 
   4   2   4     2329.93     2435.32     33.03 o 
   5   2   4       59.29       48.69      4.46 o 
   6   2   4       76.75       72.52      4.59 o 
   7   2   4      531.03      563.71     14.94 o 
   8   2   4      525.43      565.08     19.65 o 
   9   2   4        2.93       14.64      7.64 o 
  10   2   4     1531.31     1544.93     39.66 o 
  11   2   4      705.38      705.30     21.55 o 
  12   2   4       59.78       76.49      8.09 o 
  13   2   4      380.42      362.65     16.30 o 
  14   2   4       77.52       80.09      9.43 o 
  15   2   4       96.26      105.34     10.33 o 
  16   2   4      107.23      104.68     12.10 o 
  17   2   4       51.31       60.98     11.08 o 
  18   2   4        3.16        7.45      7.95 o 
  19   2   4       30.25       21.60     11.44 o 
   1   3   4     4479.24     4423.72     63.03 o 
   2   3   4       98.35      100.86      5.02 o 
   3   3   4     1872.57     1923.31     30.19 o 
   4   3   4        5.05        5.98      4.50 o 
   5   3   4        2.34        0.00      2.08 o 
   6   3   4      428.39      470.40     12.50 o 
   7   3   4        6.73        1.06      3.24 o 
   8   3   4     1381.11     1380.12     30.45 o 
   9   3   4     3154.44     3252.95     76.51 o 
  10   3   4       58.83       80.14      7.44 o 
  11   3   4       26.98       28.68      6.05 o 
  12   3   4       14.93       28.10      6.76 o 
  13   3   4      163.65      170.11     11.43 o 
  14   3   4       19.49       24.27      7.38 o 
  15   3   4      110.34      144.95     11.99 o 
  16   3   4        4.41        6.13      6.41 o 
  17   3   4        8.10       22.80      8.94 o 
  18   3   4      143.45      147.31     19.97 o 
  19   3   4       15.72        5.52     11.11 o 
   0   4   4      334.79      302.59     11.78 o 
   1   4   4      792.05      974.46     18.40 o 
   2   4   4       13.72        2.75      2.18 o 
   3   4   4      931.82      851.14     16.30 o 
   4   4   4      113.18      127.22      5.46 o 
   5   4   4      662.35      677.88     12.94 o 
   6   4   4       45.12       37.16      5.53 o 
   7   4   4      340.08      325.89     12.09 o 
   8   4   4      140.43      151.18      8.92 o 
   9   4   4      481.02      536.61     21.58 o 
  10   4   4      535.52      513.49     21.31 o 
  11   4   4        7.14        3.39      4.94 o 
  12   4   4       34.99       35.19      9.92 o 
  13   4   4     1125.80     1092.68     41.21 o 
  14   4   4      152.83      170.46     14.37 o 
  15   4   4       23.90       32.66     12.89 o 
  16   4   4        4.39        0.00      5.98 o 
  17   4   4       41.20       37.27     10.29 o 
  18   4   4        0.06        2.54      9.59 o 
   1   5   4      719.90      839.64     19.76 o 
   2   5   4      213.60      258.45      9.88 o 
   3   5   4      394.74      306.53      9.55 o 
   4   5   4      132.31      121.04      6.07 o 
   5   5   4        1.34        0.00      3.46 o 
   6   5   4       29.38       49.73      5.78 o 
   7   5   4       15.92       13.58      4.70 o 
   8   5   4      135.42      178.17     10.51 o 
   9   5   4      903.70      927.51     32.26 o 
  10   5   4      142.13      154.64     12.61 o 
  11   5   4       29.38       40.70     11.25 o 
  12   5   4      211.41      207.36     13.71 o 
  13   5   4      396.36      352.77     18.96 o 
  14   5   4        3.55       16.03      8.68 o 
  15   5   4        1.69        8.52      7.68 o 
  16   5   4        0.58       13.64     10.93 o 
  17   5   4       29.01       34.01     11.99 o 
  18   5   4       38.55        8.90     12.86 o 
   0   6   4       78.24      104.22     17.73 o 
   1   6   4      256.72      213.17      9.55 o 
   2   6   4        0.97        2.65      3.43 o 
   3   6   4     1215.65     1206.14     27.02 o 
   4   6   4        0.83        3.34      3.67 o 
   5   6   4      502.20      501.57     13.28 o 
   6   6   4      115.82       95.26      6.91 o 
   7   6   4      557.05      589.59     21.55 o 
   8   6   4        8.88       24.99      6.41 o 
   9   6   4      246.71      265.42     15.58 o 
  10   6   4      376.81      375.37     20.10 o 
  11   6   4       93.87      116.69     11.14 o 
  12   6   4        5.28        0.00      7.47 o 
  13   6   4      420.97      410.89     24.37 o 
  14   6   4       31.46       30.39      9.65 o 
  15   6   4        3.66        0.00      7.34 o 
  16   6   4       10.01       30.19     12.65 o 
  17   6   4       11.44        5.75     11.23 o 
   1   7   4     1772.20     1861.67     45.58 o 
   2   7   4        6.12        0.00      4.17 o 
   3   7   4      537.90      530.91     17.45 o 
   4   7   4       18.98       55.24      6.70 o 
   5   7   4      213.21      197.70     12.54 o 
   6   7   4      129.34      115.60      9.04 o 
   7   7   4       16.03       12.53      6.09 o 
   8   7   4      501.58      516.89     24.28 o 
   9   7   4     1099.57      988.77     38.62 o 
  10   7   4        7.85        6.19      8.62 o 
  11   7   4       11.49       22.19      9.32 o 
  12   7   4       25.07       37.98     10.16 o 
  13   7   4      147.02      141.91     15.74 o 
  14   7   4        9.97       38.44     15.19 o 
  15   7   4       53.85       67.80     14.64 o 
  16   7   4        3.25       37.34     25.79 o 
  17   7   4        0.05       10.74     13.07 o 
   0   8   4      403.49      381.62     23.90 o 
   1   8   4        6.22       26.72      8.26 o 
   2   8   4      303.18      386.65     23.90 o 
   3   8   4      322.62      310.49     14.93 o 
   4   8   4       13.76       10.94      6.02 o 
   5   8   4       46.73       55.96     10.04 o 
   6   8   4      141.21      165.47     13.65 o 
   7   8   4       45.81       46.12      8.08 o 
   8   8   4       13.45       13.80     10.59 o 
   9   8   4        1.24        2.21      7.16 o 
  10   8   4      467.31      464.00     27.29 o 
  11   8   4       13.81       28.59     11.71 o 
  12   8   4        9.23       10.97      8.70 o 
  13   8   4      106.15      118.26     15.83 o 
  14   8   4        2.30        0.00      9.46 o 
  15   8   4       56.32       56.50     17.97 o 
  16   8   4       49.45       51.77     20.57 o 
   1   9   4       12.60       20.32      6.23 o 
   2   9   4      237.86      236.95     12.78 o 
   3   9   4       31.25       13.37      7.08 o 
   4   9   4       37.48       37.23      8.79 o 
   5   9   4      283.14      275.29     16.85 o 
   6   9   4      819.98      733.19     38.01 o 
   7   9   4      131.50      135.28     15.81 o 
   8   9   4      225.42      252.11     20.46 o 
   9   9   4       31.36       52.15     12.05 o 
  10   9   4        0.48       17.10     10.45 o 
  11   9   4       75.28       66.31     14.44 o 
  12   9   4      161.78      155.21     19.09 o 
  13   9   4       10.27       23.87     16.15 o 
  14   9   4        1.66       13.33     13.72 o 
   0  10   4        0.55        0.00      9.27 o 
   1  10   4       26.18       28.51      6.73 o 
   2  10   4        1.25        6.19      7.47 o 
   3  10   4      287.83      253.39     17.81 o 
   4  10   4      285.42      244.12     20.02 o 
   5  10   4       30.77       49.25     10.58 o 
   6  10   4      144.64      172.51     17.21 o 
   7  10   4      142.97      145.02     17.37 o 
   8  10   4      115.75      109.86     18.49 o 
   9  10   4        0.42        2.45      8.55 o 
  10  10   4      193.87      208.21     21.32 o 
  11  10   4        0.15       13.17     11.80 o 
  12  10   4       11.40       18.54     14.24 o 
  13  10   4       75.95       57.88     20.30 o 
   1  11   4       55.47       96.73     12.73 o 
   2  11   4       18.35        7.63      7.48 o 
   3  11   4        1.04        0.00      8.05 o 
   4  11   4       25.26       10.95      8.52 o 
   5  11   4        9.55        9.73      9.12 o 
   6  11   4        3.19        5.08      9.41 o 
   7  11   4       12.81       15.62     11.43 o 
   8  11   4      104.54       83.66     16.39 o 
   9  11   4       35.17       17.36     13.08 o 
  10  11   4       15.87        0.00     11.00 o 
  11  11   4       15.03       12.15     14.15 o 
   0  12   4       55.15       64.33     18.90 o 
   1  12   4       57.86       78.16     16.20 o 
   2  12   4       44.08       62.17     15.00 o 
   3  12   4       58.48       58.15     13.70 o 
   4  12   4       16.59       13.24     11.00 o 
   5  12   4        2.63       20.10     11.61 o 
   6  12   4        4.72        8.03     11.65 o 
   7  12   4        4.71        0.00     10.14 o 
   8  12   4       10.37       14.89     13.04 o 
   9  12   4       13.30       22.51     14.83 o 
   1  13   4       52.30       58.61     16.68 o 
   2  13   4       22.27        5.69     12.49 o 
   3  13   4       21.40       53.54     24.10 o 
   4  13   4       10.25        2.56     12.55 o 
   5  13   4        0.39       16.94     16.34 o 
   6  13   4        3.93       42.88     18.87 o 
   1   0   5      793.68      727.19     15.95 o 
   2   0   5      598.55      572.96     13.37 o 
   3   0   5      717.42      757.18     20.13 o 
   4   0   5      886.25      824.72     37.11 o 
   5   0   5      764.91      739.89     20.62 o 
   6   0   5      688.35      779.24     22.80 o 
   7   0   5     1034.47     1120.30     32.31 o 
   8   0   5      621.88      619.84     21.86 o 
   9   0   5     2053.27     2182.23     61.89 o 
  10   0   5      115.94       94.16      9.17 o 
  11   0   5       55.52       53.36      8.92 o 
  12   0   5       17.88       39.12      9.67 o 
  13   0   5       69.39       70.87     13.07 o 
  14   0   5        8.68        1.47      7.98 o 
  15   0   5       10.33        2.02      8.73 o 
  16   0   5        7.74       12.57     10.96 o 
  17   0   5       35.54       15.41     11.07 o 
  18   0   5      102.56       86.08     18.41 o 
  19   0   5       41.50       22.87     12.28 o 
   0   1   5       26.44       26.81      3.66 o 
   1   1   5        0.25        5.15      1.90 o 
   2   1   5      283.38      243.22      5.77 o 
   3   1   5        2.72       29.17      2.98 o 
   4   1   5      399.46      340.47      7.26 o 
   5   1   5      374.09      345.37      8.95 o 
   6   1   5      468.31      507.63     12.00 o 
   7   1   5      142.71      151.75      6.01 o 
   8   1   5      147.51      135.08      6.05 o 
   9   1   5      121.30      107.73      9.99 o 
  10   1   5        4.97        9.73      5.15 o 
  11   1   5       56.03       63.07      8.85 o 
  12   1   5        5.79        8.12      5.52 o 
  13   1   5      522.76      495.15     19.48 o 
  14   1   5      384.16      380.71     19.03 o 
  15   1   5       30.14       43.98      8.91 o 
  16   1   5        0.76        0.11      6.00 o 
  17   1   5       18.17       15.81      8.18 o 
  18   1   5       20.15       20.91      9.10 o 
  19   1   5       10.09        6.13      8.61 o 
   1   2   5       51.25       64.42      3.37 o 
   2   2   5        0.05        1.79      3.03 o 
   3   2   5      221.79      303.84      8.88 o 
   4   2   5     2328.18     2449.96     32.32 o 
   5   2   5     2298.64     2326.30     34.87 o 
   6   2   5     3345.18     3331.39     51.77 o 
   7   2   5        1.38        9.38      3.74 o 
   8   2   5      336.91      309.06     11.11 o 
   9   2   5       35.94       77.18      6.42 o 
  10   2   5       21.17       46.73      7.35 o 
  11   2   5      896.49      929.84     33.88 o 
  12   2   5       71.52       97.39      8.85 o 
  13   2   5        2.20        3.06      5.22 o 
  14   2   5        4.02        3.75      5.53 o 
  15   2   5       55.44       49.64     10.49 o 
  16   2   5      115.89      126.41     12.52 o 
  17   2   5       10.05       19.61      9.20 o 
  18   2   5        0.55       15.04      9.21 o 
  19   2   5        0.32       13.74     10.57 o 
   0   3   5      721.97      644.64     17.53 o 
   1   3   5     1092.64     1137.04     16.64 o 
   2   3   5       96.85      140.35      7.35 o 
   3   3   5      586.88      546.34     13.38 o 
   4   3   5      110.77      100.17      4.67 o 
   5   3   5      365.63      417.98      8.91 o 
   6   3   5      182.88      162.20      7.44 o 
   7   3   5       39.08       55.11      7.11 o 
   8   3   5        3.96       14.89      8.61 o 
   9   3   5       15.88       19.56      5.90 o 
  10   3   5        2.08       12.31      5.36 o 
  11   3   5        2.11        1.05      4.81 o 
  12   3   5        0.00        6.25      5.34 o 
  13   3   5      287.59      255.49     14.65 o 
  14   3   5       62.70       61.40     12.45 o 
  15   3   5       33.02       31.82      7.80 o 
  16   3   5       13.71        7.00      7.36 o 
  17   3   5        9.92       12.20      8.97 o 
  18   3   5       28.46       22.44     11.22 o 
   1   4   5     2520.01     2783.03     45.73 o 
   2   4   5      343.11      379.60      9.91 o 
   3   4   5       90.46      142.29      5.51 o 
   4   4   5        1.40        1.25      2.48 o 
   5   4   5     1073.60      996.06     18.76 o 
   6   4   5     1392.66     1382.64     30.03 o 
   7   4   5       99.99      131.72      7.94 o 
   8   4   5      388.30      369.93     13.76 o 
   9   4   5       77.78       87.28      7.77 o 
  10   4   5       13.48        7.08      5.12 o 
  11   4   5      259.32      250.01     13.06 o 
  12   4   5       10.53        0.48      6.04 o 
  13   4   5      245.71      275.00     16.61 o 
  14   4   5       10.83       26.15     11.96 o 
  15   4   5      255.96      218.09     15.92 o 
  16   4   5       10.73       10.94      7.67 o 
  17   4   5       17.24       26.75     10.37 o 
  18   4   5       46.69       59.39     19.57 o 
   0   5   5     4014.11     4382.95    113.77 o 
   1   5   5     7708.71     8136.46    144.26 o 
   2   5   5     3670.22     3896.34     74.34 o 
   3   5   5     2311.53     2398.72     46.69 o 
   4   5   5        1.84        6.37      4.37 o 
   5   5   5      263.77      287.89     11.34 o 
   6   5   5      298.70      260.91     11.14 o 
   7   5   5      919.93      818.93     23.14 o 
   8   5   5      125.82      133.04      8.52 o 
   9   5   5       15.53       30.30      8.08 o 
  10   5   5     1125.59     1057.71     37.87 o 
  11   5   5     2557.37     2413.89     75.86 o 
  12   5   5       62.08       55.28     10.13 o 
  13   5   5        2.55        0.00      7.10 o 
  14   5   5      207.97      215.25     17.06 o 
  15   5   5       11.50       13.25      8.87 o 
  16   5   5       16.66       18.05      9.42 o 
  17   5   5      148.31      140.21     21.27 o 
  18   5   5       24.99       43.10     17.00 o 
   1   6   5      445.80      458.93     14.43 o 
   2   6   5      485.36      450.67     19.97 o 
   3   6   5      455.45      523.93     15.17 o 
   4   6   5        3.82        6.59      5.41 o 
   5   6   5      312.72      341.64     11.87 o 
   6   6   5      325.09      286.09     10.74 o 
   7   6   5       18.71       27.29      6.79 o 
   8   6   5      140.37      156.79     11.10 o 
   9   6   5        0.85        3.92      5.30 o 
  10   6   5       31.97       20.69      7.31 o 
  11   6   5      191.62      173.80     13.39 o 
  12   6   5      117.25      136.12     11.95 o 
  13   6   5        2.34        0.00      7.39 o 
  14   6   5       31.76       39.23     10.29 o 
  15   6   5      163.32      166.21     20.23 o 
  16   6   5        7.72       11.11     13.08 o 
  17   6   5       42.76       19.21     15.28 o 
   0   7   5       20.69       43.67     16.23 o 
   1   7   5      328.79      315.99     14.03 o 
   2   7   5       67.73       85.61      7.53 o 
   3   7   5      101.25      128.64      9.17 o 
   4   7   5      225.92      192.90      9.78 o 
   5   7   5       49.57       82.53      8.19 o 
   6   7   5      229.11      189.07     11.54 o 
   7   7   5       32.97       32.60      7.81 o 
   8   7   5       54.96       96.49     10.88 o 
   9   7   5        2.07        0.00      6.10 o 
  10   7   5        7.22        0.00      5.43 o 
  11   7   5       42.83       38.81     10.00 o 
  12   7   5        1.01        3.72      7.06 o 
  13   7   5      205.77      187.89     20.84 o 
  14   7   5       33.91       30.06     12.38 o 
  15   7   5        9.06       13.14     10.79 o 
  16   7   5        3.25        0.00     11.01 o 
   1   8   5      157.54      199.76     15.66 o 
   2   8   5       13.15       22.33      8.24 o 
   3   8   5       40.70       46.84      9.48 o 
   4   8   5      614.70      565.34     22.71 o 
   5   8   5      679.57      655.84     24.36 o 
   6   8   5      372.96      385.12     20.77 o 
   7   8   5       23.70       38.44      9.00 o 
   8   8   5       45.47       88.49     11.93 o 
   9   8   5       71.54       84.91     15.45 o 
  10   8   5        3.75        0.00      6.88 o 
  11   8   5      162.08      164.63     19.93 o 
  12   8   5        0.12        0.00     10.09 o 
  13   8   5       30.52        0.00      9.26 o 
  14   8   5        9.38       12.43     11.10 o 
  15   8   5        1.42        5.38     11.89 o 
   0   9   5       85.16       69.68     13.00 o 
   1   9   5      163.59      167.61     13.73 o 
   2   9   5       41.55       40.29      7.71 o 
   3   9   5      100.79      131.29     11.97 o 
   4   9   5       46.19       36.69      8.39 o 
   5   9   5        3.37       14.43      7.01 o 
   6   9   5       26.34       24.87      8.49 o 
   7   9   5      191.46      193.30     18.67 o 
   8   9   5       22.80       14.58      8.97 o 
   9   9   5       61.32       70.65     14.79 o 
  10   9   5        0.01        4.57      9.36 o 
  11   9   5       76.22       38.57     13.68 o 
  12   9   5        0.08        7.78     10.70 o 
  13   9   5       52.70       66.20     16.76 o 
  14   9   5       76.21       58.53     18.53 o 
   1  10   5       51.72       64.86     12.17 o 
   2  10   5       70.28       70.05     16.62 o 
   3  10   5        5.39        0.00      6.61 o 
   4  10   5       73.18       55.88     12.60 o 
   5  10   5       19.85        8.49      7.21 o 
   6  10   5       23.77       14.31      9.60 o 
   7  10   5       53.02       36.97     13.20 o 
   8  10   5       10.98       56.42     23.41 o 
   9  10   5      111.15      119.88     19.32 o 
  10  10   5       12.29        0.00     10.26 o 
  11  10   5       20.36       12.66     13.14 o 
  12  10   5        0.06        0.00     11.66 o 
   0  11   5        9.20        0.00     14.40 o 
   1  11   5        1.77       14.57      8.74 o 
   2  11   5       56.21       47.39     10.03 o 
   3  11   5        0.89        1.36      7.71 o 
   4  11   5       49.93       24.08      9.64 o 
   5  11   5        7.76        0.00      9.74 o 
   6  11   5       51.48       76.70     19.10 o 
   7  11   5       20.22       24.81     13.76 o 
   8  11   5       36.00       20.85     13.45 o 
   9  11   5       19.92       32.07     14.11 o 
  10  11   5        2.17        4.60     11.12 o 
  11  11   5        1.84       16.85     13.89 o 
   1  12   5        3.08        0.00      9.96 o 
   2  12   5       12.48       30.41     12.38 o 
   3  12   5       20.10       26.29     11.73 o 
   4  12   5       42.17       32.97     13.45 o 
   5  12   5      139.47      116.09     19.48 o 
   6  12   5       92.41       57.81     17.37 o 
   7  12   5        5.21       19.76     13.73 o 
   8  12   5        2.69       31.63     16.31 o 
   0  13   5        0.56       28.92     26.66 o 
   1  13   5        3.65       11.29     14.95 o 
   2  13   5        0.37        5.04     14.51 o 
   3  13   5       37.81       33.54     17.18 o 
   4  13   5        1.77       12.68     15.05 o 
   0   0   6      102.46       79.59      7.71 o 
   1   0   6      213.13      269.45      9.21 o 
   2   0   6       46.75       63.28      5.02 o 
   3   0   6      764.61      663.00     18.04 o 
   4   0   6     3697.43     3982.72     99.05 o 
   5   0   6     1152.93     1190.16     31.26 o 
   6   0   6     1678.80     1650.29     44.00 o 
   7   0   6       88.01       81.48      9.71 o 
   8   0   6      806.77      788.14     27.49 o 
   9   0   6       85.56       81.33      8.47 o 
  10   0   6      114.59      130.03     14.22 o 
  11   0   6      102.58      124.08     11.15 o 
  12   0   6       39.51       53.21     12.14 o 
  13   0   6       42.48       75.09     17.46 o 
  14   0   6        2.58        0.00      8.09 o 
  15   0   6       32.38       12.25      9.85 o 
  16   0   6       29.26       12.14     10.91 o 
  17   0   6        2.46        0.00     12.38 o 
  18   0   6       11.36        2.87     10.24 o 
   1   1   6      130.96      116.99      5.06 o 
   2   1   6      497.10      430.59      8.03 o 
   3   1   6     1197.15     1238.64     19.85 o 
   4   1   6     1990.68     2180.40     33.67 o 
   5   1   6       35.25       28.66      5.58 o 
   6   1   6      815.11      816.07     18.24 o 
   7   1   6     1049.48      947.95     24.58 o 
   8   1   6      554.92      622.44     15.61 o 
   9   1   6       33.87       26.56      4.06 o 
  10   1   6       44.91       62.47      6.93 o 
  11   1   6      116.71      108.73      8.97 o 
  12   1   6      106.43      112.88      9.69 o 
  13   1   6       19.87       12.14      6.00 o 
  14   1   6       33.72       36.46      8.20 o 
  15   1   6      117.63      129.44     12.27 o 
  16   1   6        7.02        0.87      6.79 o 
  17   1   6       12.56        8.18      8.01 o 
  18   1   6       15.46        8.59      8.63 o 
   0   2   6        6.35        7.18      2.41 o 
   1   2   6     1017.50      940.00     17.52 o 
   2   2   6       25.05       29.87      4.42 o 
   3   2   6      890.26      814.63     17.29 o 
   4   2   6      706.50      652.39     16.58 o 
   5   2   6      379.62      324.07      8.45 o 
   6   2   6      155.06      152.86      7.19 o 
   7   2   6      112.18      118.30      5.46 o 
   8   2   6       43.76       62.55      6.58 o 
   9   2   6      447.57      449.80     16.59 o 
  10   2   6        1.08       14.19      6.60 o 
  11   2   6      596.58      638.39     22.48 o 
  12   2   6        3.21        0.00      5.48 o 
  13   2   6       10.13        4.75      5.07 o 
  14   2   6       96.16      102.63     10.17 o 
  15   2   6       42.65       51.38      9.72 o 
  16   2   6        3.47        3.20      6.71 o 
  17   2   6       18.81       35.26     10.49 o 
  18   2   6       31.72       32.08     11.81 o 
   1   3   6     3980.32     3852.56     65.65 o 
   2   3   6      391.99      414.88     12.21 o 
   3   3   6      162.64      195.24      7.72 o 
   4   3   6       45.67       59.39      5.37 o 
   5   3   6     1890.40     1857.86     37.30 o 
   6   3   6      354.31      295.52     10.40 o 
   7   3   6      580.09      585.86     20.90 o 
   8   3   6       25.49       25.89      5.77 o 
   9   3   6     1886.27     1896.07     48.71 o 
  10   3   6       66.12       87.83     10.08 o 
  11   3   6       31.92       41.82      9.57 o 
  12   3   6        2.21        4.27      5.21 o 
  13   3   6       64.09       68.15     11.90 o 
  14   3   6       18.93       11.11      6.30 o 
  15   3   6       74.01       78.42      9.91 o 
  16   3   6        2.68        1.88      7.46 o 
  17   3   6       11.86        9.17      8.27 o 
  18   3   6        0.06        0.00     10.30 o 
   0   4   6      166.10      129.45     14.19 o 
   1   4   6      202.47      164.10      6.66 o 
   2   4   6     3430.88     3398.24     70.25 o 
   3   4   6       79.38       81.55      5.63 o 
   4   4   6       45.17       38.59      9.52 o 
   5   4   6      381.51      366.04     13.87 o 
   6   4   6        1.50        3.81      3.42 o 
   7   4   6       59.40       73.43      8.53 o 
   8   4   6      410.68      407.30     15.00 o 
   9   4   6      575.36      592.39     19.88 o 
  10   4   6      846.48      806.32     25.62 o 
  11   4   6       48.00       68.24     11.06 o 
  12   4   6        1.11        6.95      6.22 o 
  13   4   6       25.74       28.41      7.93 o 
  14   4   6       46.80       63.59     10.24 o 
  15   4   6       10.31       17.85      9.37 o 
  16   4   6        0.01        3.06      7.85 o 
  17   4   6       23.78       11.48     11.40 o 
  18   4   6       15.94       28.19     15.34 o 
   1   5   6       49.22       38.32      4.48 o 
   2   5   6       36.12       22.55      5.44 o 
   3   5   6      557.56      491.46     12.71 o 
   4   5   6      905.70      887.22     25.24 o 
   5   5   6     1396.51     1489.77     35.09 o 
   6   5   6      660.87      581.22     17.87 o 
   7   5   6        1.75        3.16      4.96 o 
   8   5   6      765.50      649.60     21.95 o 
   9   5   6       58.99       71.08      8.14 o 
  10   5   6       48.48       52.07     10.84 o 
  11   5   6      349.09      344.07     18.41 o 
  12   5   6       24.68       56.40      9.19 o 
  13   5   6       10.51       24.35     10.48 o 
  14   5   6        0.34       18.09     11.62 o 
  15   5   6       40.06       28.12     11.07 o 
  16   5   6        8.49        0.00      8.88 o 
  17   5   6        2.36        0.00     12.60 o 
   0   6   6      247.48      256.76     15.14 o 
   1   6   6      704.19      733.58     19.88 o 
   2   6   6      556.99      509.03     16.86 o 
   3   6   6      681.57      689.03     20.45 o 
   4   6   6      109.50       97.46      7.79 o 
   5   6   6        4.47       13.09      4.87 o 
   6   6   6       46.79       51.23      6.90 o 
   7   6   6      342.41      366.72     18.30 o 
   8   6   6       66.04      106.10     14.07 o 
   9   6   6      192.77      202.42     15.41 o 
  10   6   6      216.17      216.21     18.88 o 
  11   6   6      284.50      266.14     26.77 o 
  12   6   6       25.49       17.01      8.08 o 
  13   6   6        5.21        5.94      8.01 o 
  14   6   6       12.59       20.20     11.40 o 
  15   6   6       12.97       22.47     11.57 o 
  16   6   6        0.05        9.98     10.93 o 
   1   7   6     1613.15     1490.61     38.09 o 
   2   7   6        3.09       16.95      7.65 o 
   3   7   6      192.55      238.22     11.85 o 
   4   7   6        0.30       14.82      4.94 o 
   5   7   6      546.71      606.41     19.77 o 
   6   7   6       23.74       25.14      8.86 o 
   7   7   6      218.13      262.15     18.20 o 
   8   7   6       11.61       21.63      8.76 o 
   9   7   6     1028.50      996.60     42.27 o 
  10   7   6       20.83        0.00      7.60 o 
  11   7   6        3.78        0.00      7.13 o 
  12   7   6        1.77        0.00      7.95 o 
  13   7   6       61.75       62.74     14.92 o 
  14   7   6        1.49        7.22     10.25 o 
  15   7   6       80.23       77.68     16.71 o 
  16   7   6        8.58       18.38     13.68 o 
   0   8   6       69.41      115.68     15.99 o 
   1   8   6       85.28       79.87     11.48 o 
   2   8   6        1.86        0.67      4.45 o 
   3   8   6       80.90      100.62      9.28 o 
   4   8   6      120.78      126.15     10.55 o 
   5   8   6       73.51       76.59     12.51 o 
   6   8   6        3.62       14.68      8.47 o 
   7   8   6        3.89        6.69      7.80 o 
   8   8   6        0.21        0.00      7.40 o 
   9   8   6       77.52       97.93     15.64 o 
  10   8   6       21.21       35.88     12.57 o 
  11   8   6       62.49       97.59     19.29 o 
  12   8   6        9.37       25.21     11.95 o 
  13   8   6       14.10        8.56     10.87 o 
  14   8   6       20.92       21.87     12.73 o 
  15   8   6        0.01       19.28     14.27 o 
   1   9   6        2.92        0.78      5.15 o 
   2   9   6       85.47      107.51     11.87 o 
   3   9   6      149.67      140.73     14.61 o 
   4   9   6       89.05       72.21     10.79 o 
   5   9   6       11.50       35.77     14.05 o 
   6   9   6        2.76       15.69      9.38 o 
   7   9   6       41.97       56.72     15.22 o 
   8   9   6      138.63      130.25     19.23 o 
   9   9   6       22.80        7.03      9.85 o 
  10   9   6       17.14       10.03     12.22 o 
  11   9   6       34.77       51.09     14.81 o 
  12   9   6       27.06       23.77     13.29 o 
  13   9   6       16.15       10.42     12.01 o 
   0  10   6        0.48        0.00      8.40 o 
   1  10   6        5.73        6.10      6.89 o 
   2  10   6        3.23        5.74      6.48 o 
   3  10   6      191.60      172.02     15.98 o 
   4  10   6       93.29       84.50     17.54 o 
   5  10   6        6.44        0.00      7.62 o 
   6  10   6       49.38       20.65     12.27 o 
   7  10   6       13.98       14.04     10.89 o 
   8  10   6       63.85       67.10     15.51 o 
   9  10   6       18.19       21.80     13.37 o 
  10  10   6       19.74        1.03      9.48 o 
  11  10   6       29.54       54.40     16.98 o 
  12  10   6        3.76        7.97     14.35 o 
   1  11   6       98.63       90.98     15.42 o 
   2  11   6       35.17       56.86     12.67 o 
   3  11   6        1.42        7.97      9.19 o 
   4  11   6      121.77      108.82     18.08 o 
   5  11   6       22.24       25.41     12.95 o 
   6  11   6       62.17       59.41     15.42 o 
   7  11   6       48.52       41.07     14.53 o 
   8  11   6       40.71       19.47     13.11 o 
   9  11   6       39.57       40.14     15.40 o 
  10  11   6        0.36       18.98     13.55 o 
   0  12   6        3.88        9.58     16.08 o 
   1  12   6       52.03       46.33     15.91 o 
   2  12   6        8.23        5.36     12.19 o 
   3  12   6       42.41       40.94     17.57 o 
   4  12   6        2.29        7.16     15.32 o 
   5  12   6        3.77       20.38     13.31 o 
   6  12   6        0.43        0.00     10.51 o 
   7  12   6       18.95       21.89     16.48 o 
   1  13   6       43.17       36.10     20.84 o 
   2  13   6        7.73        0.00     17.54 o 
   1   0   7        9.46        6.44      3.51 o 
   2   0   7      163.26      149.97      8.09 o 
   3   0   7        6.96        4.31      4.58 o 
   4   0   7     2504.69     2667.84     72.06 o 
   5   0   7       11.89        7.28      5.27 o 
   6   0   7     3715.23     3810.11     99.19 o 
   7   0   7        3.92        1.43      4.59 o 
   8   0   7      799.29      786.86     29.16 o 
   9   0   7      351.34      330.76     17.95 o 
  10   0   7       46.99       56.49     13.50 o 
  11   0   7      569.82      597.47     33.00 o 
  12   0   7        0.02        5.58      7.99 o 
  13   0   7      119.30       81.89     13.87 o 
  14   0   7       59.34       51.85     13.59 o 
  15   0   7       23.22        5.03     10.49 o 
  16   0   7      119.08      127.85     20.51 o 
  17   0   7        0.02       18.75     13.33 o 
  18   0   7       29.23       18.32     16.42 o 
   0   1   7       28.72       28.55      3.94 o 
   1   1   7        4.46        8.98      3.01 o 
   2   1   7       64.27       55.55      3.52 o 
   3   1   7      611.50      640.53     12.25 o 
   4   1   7       46.67       36.24      5.00 o 
   5   1   7        3.44        6.47      2.37 o 
   6   1   7       43.90       41.14      5.60 o 
   7   1   7     1888.93     1802.88     37.95 o 
   8   1   7      103.96       90.40      8.83 o 
   9   1   7      107.16      133.01      9.78 o 
  10   1   7       34.73       29.04      7.44 o 
  11   1   7       41.92       57.39      7.50 o 
  12   1   7       31.50       12.17      5.80 o 
  13   1   7      175.50      162.01     13.00 o 
  14   1   7        0.39        8.80      7.14 o 
  15   1   7        7.82       12.20      6.21 o 
  16   1   7        0.70        1.20      7.11 o 
  17   1   7       94.30      108.74     15.43 o 
  18   1   7       12.06       31.64     13.35 o 
   1   2   7       54.98       80.48      4.96 o 
   2   2   7        0.76       14.48      3.77 o 
   3   2   7      618.50      590.99     15.95 o 
   4   2   7        4.02        4.93      4.05 o 
   5   2   7       93.01      106.70      6.40 o 
   6   2   7      145.54      163.44      8.16 o 
   7   2   7       86.91       94.81      5.13 o 
   8   2   7       34.73       57.62      8.21 o 
   9   2   7       27.27       22.18      6.84 o 
  10   2   7        0.07       14.50      5.79 o 
  11   2   7      278.83      276.85     13.82 o 
  12   2   7      145.77      130.45     11.19 o 
  13   2   7        6.62       14.47      6.56 o 
  14   2   7        6.09        4.02      6.14 o 
  15   2   7      106.24      108.76     13.76 o 
  16   2   7        9.00        8.20      8.97 o 
  17   2   7        6.83       14.88     10.22 o 
  18   2   7        0.10        6.79      9.86 o 
   0   3   7      998.09     1036.43     33.99 o 
   1   3   7       12.28       16.23      5.62 o 
   2   3   7      654.50      593.42     16.63 o 
   3   3   7        5.86       17.05      3.65 o 
   4   3   7        3.74        1.53      3.33 o 
   5   3   7       34.79       39.22      5.17 o 
   6   3   7       41.80       50.40      8.36 o 
   7   3   7      133.85      146.76     10.15 o 
   8   3   7        1.51        3.40      5.35 o 
   9   3   7      572.79      564.92     23.31 o 
  10   3   7        6.97       30.62      7.90 o 
  11   3   7        7.65        6.13      5.09 o 
  12   3   7      103.13      111.27     11.56 o 
  13   3   7      179.69      196.40     16.37 o 
  14   3   7       41.00       27.94      8.31 o 
  15   3   7       42.14       31.36     10.81 o 
  16   3   7        0.00        3.29      8.90 o 
  17   3   7       17.41       17.21     10.63 o 
   1   4   7      208.97      156.90      7.54 o 
   2   4   7      141.54      148.33      9.52 o 
   3   4   7      373.34      399.18     14.15 o 
   4   4   7      816.16      867.00     24.81 o 
   5   4   7      884.73      870.57     23.03 o 
   6   4   7       50.45       65.20      9.76 o 
   7   4   7       19.33        8.74      6.66 o 
   8   4   7     1266.79     1209.99     39.57 o 
   9   4   7     1288.04     1295.44     44.37 o 
  10   4   7      270.81      263.82     16.64 o 
  11   4   7      149.23      142.93     12.77 o 
  12   4   7       11.17       17.65      7.72 o 
  13   4   7       40.63       40.98     10.52 o 
  14   4   7        4.78        4.73      7.50 o 
  15   4   7       16.42       18.60      9.78 o 
  16   4   7       90.95       70.34     14.67 o 
  17   4   7        0.00       22.91     12.85 o 
   0   5   7      124.23       90.43      9.96 o 
   1   5   7      126.81      138.54      8.44 o 
   2   5   7      342.34      312.12     13.42 o 
   3   5   7     1821.71     1711.59     40.96 o 
   4   5   7       27.16       33.38      9.14 o 
   5   5   7      432.55      464.66     16.97 o 
   6   5   7       44.91       74.78      9.30 o 
   7   5   7     3446.35     3315.18     90.72 o 
   8   5   7       58.17       65.98     10.65 o 
   9   5   7       53.35       75.76     10.74 o 
  10   5   7      338.73      342.07     20.40 o 
  11   5   7       88.67      101.75     12.32 o 
  12   5   7      134.35      139.66     14.75 o 
  13   5   7      473.82      493.22     28.29 o 
  14   5   7        9.96       10.58      9.72 o 
  15   5   7       27.61       22.62     11.32 o 
  16   5   7       47.12       35.53     14.68 o 
   1   6   7        0.66        6.33      4.90 o 
   2   6   7        2.72        4.19      5.11 o 
   3   6   7       54.04       77.06      8.78 o 
   4   6   7      122.13      134.92      9.91 o 
   5   6   7      204.39      203.49     13.09 o 
   6   6   7       20.84       43.53      9.31 o 
   7   6   7        3.10        0.00      5.72 o 
   8   6   7      442.46      473.50     24.99 o 
   9   6   7      196.91      215.27     16.41 o 
  10   6   7       93.57       93.79     13.03 o 
  11   6   7      247.86      255.94     19.26 o 
  12   6   7       15.71       28.88     10.72 o 
  13   6   7        5.83       15.79      9.27 o 
  14   6   7        3.14        0.00      9.17 o 
  15   6   7        4.60       12.72     11.08 o 
  16   6   7       21.40       26.05     13.77 o 
   0   7   7      308.60      252.58     17.35 o 
   1   7   7       13.08       19.78      5.79 o 
   2   7   7      240.92      296.54     14.86 o 
   3   7   7       21.79       46.02      7.92 o 
   4   7   7       19.53       25.53      9.34 o 
   5   7   7       48.01       46.50      8.77 o 
   6   7   7       33.02       62.29     12.24 o 
   7   7   7       33.11       35.85      9.54 o 
   8   7   7        0.70       19.34      9.72 o 
   9   7   7      202.54      184.86     16.74 o 
  10   7   7       30.43       58.03     14.13 o 
  11   7   7        0.02       27.10     11.09 o 
  12   7   7       21.24       28.35     12.40 o 
  13   7   7       40.07       49.37     13.20 o 
  14   7   7       10.05       12.76     11.19 o 
  15   7   7       61.45       39.51     14.58 o 
   1   8   7       59.54       69.44      8.46 o 
   2   8   7        1.01        5.04      5.52 o 
   3   8   7        0.42        8.96      5.85 o 
   4   8   7       17.68       30.26     11.28 o 
   5   8   7      382.36      371.97     22.46 o 
   6   8   7      230.05      220.97     18.59 o 
   7   8   7       30.57       31.34     10.30 o 
   8   8   7        6.20        5.49      8.55 o 
   9   8   7       86.35      106.53     14.53 o 
  10   8   7        0.76        7.73     11.14 o 
  11   8   7       45.33       38.88     13.55 o 
  12   8   7       41.30       19.78     13.05 o 
  13   8   7       23.48       11.30     11.34 o 
  14   8   7        0.01        0.00     11.37 o 
   0   9   7       16.72       16.86     12.63 o 
   1   9   7       34.01       69.81     10.98 o 
   2   9   7        8.16       12.54      6.53 o 
   3   9   7      221.31      205.60     21.09 o 
   4   9   7       12.93       23.26      8.63 o 
   5   9   7        7.17       13.33      9.83 o 
   6   9   7        0.60        0.00      7.34 o 
   7   9   7      320.15      294.19     23.45 o 
   8   9   7        5.95       23.90     14.03 o 
   9   9   7        5.63        0.05      8.51 o 
  10   9   7        1.95        0.00      9.27 o 
  11   9   7       42.65       18.23     12.95 o 
  12   9   7        6.04       44.05     23.66 o 
   1  10   7        4.00        0.00      7.49 o 
   2  10   7        0.21        2.73      7.34 o 
   3  10   7        9.13        7.22      7.11 o 
   4  10   7      143.06      109.73     16.00 o 
   5  10   7        4.64        0.00      8.11 o 
   6  10   7      246.48      230.11     23.00 o 
   7  10   7       12.90       29.43     12.53 o 
   8  10   7       76.39       76.09     16.93 o 
   9  10   7       16.38        3.85     10.21 o 
  10  10   7        2.19        0.00     10.98 o 
  11  10   7       91.52       91.64     19.07 o 
   0  11   7        8.09       15.46     14.60 o 
   1  11   7        2.40       12.26     10.63 o 
   2  11   7        2.56       13.94     10.44 o 
   3  11   7       28.15       21.93     14.81 o 
   4  11   7        0.00        0.00      9.70 o 
   5  11   7        6.07        0.14      9.77 o 
   6  11   7        0.02        6.94     11.70 o 
   7  11   7       79.79       72.21     18.57 o 
   8  11   7        0.00        8.64     11.61 o 
   9  11   7        2.14       30.26     15.05 o 
   1  12   7        3.10       26.04     16.20 o 
   2  12   7        0.32       19.09     16.29 o 
   3  12   7        4.90        0.05     12.48 o 
   4  12   7        9.75       17.82     16.37 o 
   5  12   7       30.66       29.58     16.26 o 
   6  12   7        0.00        8.51     13.20 o 
   0   0   8      232.55      205.95     42.94 o 
   1   0   8       26.88       26.11      7.51 o 
   2   0   8       80.56       47.59      5.86 o 
   3   0   8      209.00      217.75     11.45 o 
   4   0   8        0.07       15.57      4.85 o 
   5   0   8      308.59      320.86     21.15 o 
   6   0   8      290.29      226.30     19.28 o 
   7   0   8      103.59       92.70      9.54 o 
   8   0   8       21.03       44.62     13.34 o 
   9   0   8      446.89      413.18     21.78 o 
  10   0   8        4.54        7.92      6.74 o 
  11   0   8        0.12        6.63     11.27 o 
  12   0   8       10.36       10.40      8.27 o 
  13   0   8       22.15       20.93     10.58 o 
  14   0   8       35.03       13.52     13.27 o 
  15   0   8       20.47       18.02     11.65 o 
  16   0   8        6.87        6.42     13.74 o 
  17   0   8       33.56       56.27     28.70 o 
   1   1   8      130.81       86.64      5.54 o 
   2   1   8      373.73      379.77     11.88 o 
   3   1   8       59.77       83.73      6.65 o 
   4   1   8      727.47      624.55     18.82 o 
   5   1   8      151.51      175.72     11.54 o 
   6   1   8       44.77       61.56      6.60 o 
   7   1   8      287.75      284.29     15.39 o 
   8   1   8      139.07      129.04      7.53 o 
   9   1   8      187.25      179.10     10.58 o 
  10   1   8        0.10        4.72      4.70 o 
  11   1   8        2.54        0.78      4.70 o 
  12   1   8       52.26       36.63      7.52 o 
  13   1   8        0.19        6.56      6.44 o 
  14   1   8        0.41        4.91      7.61 o 
  15   1   8       13.55        6.41      7.92 o 
  16   1   8        0.76        0.00      7.67 o 
  17   1   8       17.08       19.13     11.52 o 
   0   2   8       12.83       36.48      7.98 o 
   1   2   8      102.03       94.84      5.98 o 
   2   2   8        7.22        7.28      3.78 o 
   3   2   8      512.73      494.53     15.70 o 
   4   2   8      108.20      117.22      7.01 o 
   5   2   8       73.40       70.98      6.48 o 
   6   2   8      295.09      260.04     11.67 o 
   7   2   8      341.58      333.99     13.57 o 
   8   2   8       38.94       54.49      8.13 o 
   9   2   8      219.93      240.25     14.17 o 
  10   2   8        9.31        9.64      6.50 o 
  11   2   8       32.93       38.20      9.13 o 
  12   2   8       61.61       63.70     10.40 o 
  13   2   8       55.64       43.32     10.13 o 
  14   2   8       10.79       10.05      8.47 o 
  15   2   8       35.30       46.47     15.60 o 
  16   2   8       21.26       17.15     10.20 o 
  17   2   8        5.44        8.28     10.94 o 
   1   3   8     1030.81      921.21     21.00 o 
   2   3   8       37.28       54.02      5.60 o 
   3   3   8      123.80      142.73      9.89 o 
   4   3   8       68.67       88.59      7.02 o 
   5   3   8     1260.91     1231.63     31.38 o 
   6   3   8        3.98        0.00      3.94 o 
   7   3   8       38.18       54.90      8.21 o 
   8   3   8        4.29       22.52      7.26 o 
   9   3   8      332.49      319.45     18.25 o 
  10   3   8        0.21        7.56      6.35 o 
  11   3   8       61.05       80.72     10.95 o 
  12   3   8       45.39       51.34     10.04 o 
  13   3   8       82.50       75.42     11.53 o 
  14   3   8        1.62        4.85      8.25 o 
  15   3   8       78.68       92.07     15.92 o 
  16   3   8        0.06        9.72     10.16 o 
  17   3   8        0.82       12.84     11.33 o 
   0   4   8      363.83      398.03     22.92 o 
   1   4   8        4.94        0.00      3.63 o 
   2   4   8       14.94       28.18      5.01 o 
   3   4   8     1573.62     1488.34     36.18 o 
   4   4   8        7.76       19.52      4.91 o 
   5   4   8       73.61      100.81      8.94 o 
   6   4   8      385.36      358.59     16.26 o 
   7   4   8       67.92       65.57      9.52 o 
   8   4   8       12.12       25.07      7.14 o 
   9   4   8       43.39       37.99      9.52 o 
  10   4   8       90.73      100.64     10.75 o 
  11   4   8       19.55       50.95     16.11 o 
  12   4   8       21.58       30.13      8.70 o 
  13   4   8       25.97       35.80     10.90 o 
  14   4   8        1.97        0.00      8.57 o 
  15   4   8       24.44       17.13     11.13 o 
  16   4   8       33.62       76.94     15.20 o 
   1   5   8     1051.35     1020.74     26.59 o 
   2   5   8      361.04      342.53     13.69 o 
   3   5   8      197.10      187.47     10.55 o 
   4   5   8      898.55      934.24     27.51 o 
   5   5   8     1249.32     1187.19     36.36 o 
   6   5   8      201.35      208.79     16.16 o 
   7   5   8     2067.88     1942.59     59.96 o 
   8   5   8      647.89      635.86     27.59 o 
   9   5   8       21.14       19.02      8.46 o 
  10   5   8       68.54       81.24     10.93 o 
  11   5   8        2.72        0.62      7.11 o 
  12   5   8       87.12       83.11     13.18 o 
  13   5   8       68.19       66.71     12.58 o 
  14   5   8       35.22       21.41     10.21 o 
  15   5   8       14.63       30.29     14.93 o 
  16   5   8       16.02       23.56     13.48 o 
   0   6   8       55.06      104.47     14.69 o 
   1   6   8       39.42       61.71      9.34 o 
   2   6   8        1.17        4.98      4.98 o 
   3   6   8     1808.07     1810.56     49.25 o 
   4   6   8       11.07       13.95      5.48 o 
   5   6   8       10.46        8.41      6.80 o 
   6   6   8       63.60      107.04     11.50 o 
   7   6   8      474.31      435.20     21.65 o 
   8   6   8        2.06       10.27      7.68 o 
   9   6   8      140.88      113.54     12.83 o 
  10   6   8       66.37       68.29     12.37 o 
  11   6   8       51.83       63.98     12.03 o 
  12   6   8        0.20        9.20      8.84 o 
  13   6   8       39.27       24.08     10.68 o 
  14   6   8        0.01        0.10      8.48 o 
  15   6   8       41.01       56.25     16.67 o 
   1   7   8      498.01      529.01     24.36 o 
   2   7   8       42.97       41.69     11.75 o 
   3   7   8      116.16      112.52      9.42 o 
   4   7   8        0.47       10.52      6.01 o 
   5   7   8      687.19      622.59     29.58 o 
   6   7   8        1.50       22.83      9.09 o 
   7   7   8        0.03        0.36      7.01 o 
   8   7   8        6.68        8.94      8.19 o 
   9   7   8      162.22      173.39     17.53 o 
  10   7   8        0.25        9.26      8.59 o 
  11   7   8       40.61       44.34     11.76 o 
  12   7   8        0.72       35.48     13.36 o 
  13   7   8       56.57       44.01     15.04 o 
  14   7   8        1.62        9.25     11.13 o 
   0   8   8       52.34       42.07     17.32 o 
   1   8   8       47.98       58.72     10.01 o 
   2   8   8        2.55       12.17      6.38 o 
   3   8   8       24.80       28.16      7.60 o 
   4   8   8       41.91       23.74      7.28 o 
   5   8   8        0.82       13.85      9.04 o 
   6   8   8       31.11       77.09     13.76 o 
   7   8   8        8.27       13.87     12.51 o 
   8   8   8        2.80        9.27      8.80 o 
   9   8   8      188.37      237.53     22.05 o 
  10   8   8        0.01        0.16      8.18 o 
  11   8   8        3.33        0.00      9.33 o 
  12   8   8       44.68       36.20     14.80 o 
  13   8   8       15.60        5.55     11.01 o 
   1   9   8        6.12        9.96      7.83 o 
   2   9   8       18.87       30.02      8.99 o 
   3   9   8        0.81       16.93     11.30 o 
   4   9   8      109.61      133.01     16.69 o 
   5   9   8       17.77       39.54     11.62 o 
   6   9   8       49.62       41.16     12.17 o 
   7   9   8       66.40       53.34     13.18 o 
   8   9   8       34.65       55.43     17.03 o 
   9   9   8       10.49       14.29     11.35 o 
  10   9   8        7.01        8.80     11.10 o 
  11   9   8        2.20        0.00     11.11 o 
   0  10   8       22.45       18.43     12.43 o 
   1  10   8       36.29       56.52     13.34 o 
   2  10   8       12.49       28.89     12.04 o 
   3  10   8       16.37       34.72     12.62 o 
   4  10   8        0.00        0.00      9.41 o 
   5  10   8       14.66        2.43      9.90 o 
   6  10   8        4.42       17.39     12.37 o 
   7  10   8        0.32       11.92     11.66 o 
   8  10   8        0.27        7.23     11.05 o 
   9  10   8       42.13       36.04     14.98 o 
  10  10   8        1.15        0.00     13.58 o 
   1  11   8       66.65       55.84     20.66 o 
   2  11   8       16.11        4.81     10.88 o 
   3  11   8       27.84       19.54     13.12 o 
   4  11   8       23.20        5.95     11.47 o 
   5  11   8       23.08       26.28     15.58 o 
   6  11   8        2.01        3.09     13.40 o 
   7  11   8       27.70       23.92     14.98 o 
   0  12   8        6.99        5.78     21.60 o 
   1  12   8        5.89       10.26     14.45 o 
   2  12   8        2.69        0.00     18.75 o 
   3  12   8       57.70       62.41     22.11 o 
   1   0   9        0.52       14.20      6.46 o 
   2   0   9       23.00       43.26      6.42 o 
   3   0   9      163.82      163.95     11.56 o 
   4   0   9        8.03        8.32      4.88 o 
   5   0   9      741.31      673.39     24.76 o 
   6   0   9      179.18      168.86     18.13 o 
   7   0   9        9.35        1.87      5.92 o 
   8   0   9      210.69      182.72     14.56 o 
   9   0   9      116.92      123.47     12.64 o 
  10   0   9       24.46       43.72     22.56 o 
  11   0   9      519.15      476.45     39.06 o 
  12   0   9       13.98       11.00     11.85 o 
  13   0   9        7.31       14.91     13.00 o 
  14   0   9       10.57        7.01     13.26 o 
  15   0   9       33.09       66.28     52.87 o 
  16   0   9       22.20       26.92     18.88 o 
   0   1   9       32.56       15.08      5.21 o 
   1   1   9        2.64        3.70      3.20 o 
   2   1   9       43.08       55.48      6.45 o 
   3   1   9      399.42      388.41     13.68 o 
   4   1   9        2.94       10.15      4.52 o 
   5   1   9       44.16       41.59      8.81 o 
   6   1   9       19.99       35.15      8.89 o 
   7   1   9      427.67      433.06     22.93 o 
   8   1   9       50.47       69.90     10.96 o 
   9   1   9       80.86       79.46      9.58 o 
  10   1   9       36.20       18.69      7.25 o 
  11   1   9       17.45        3.55      6.64 o 
  12   1   9        3.18       11.00      7.43 o 
  13   1   9       38.39       43.26     10.41 o 
  14   1   9        0.04        4.42      8.37 o 
  15   1   9        0.00        0.00      9.06 o 
  16   1   9       10.95       22.68     14.35 o 
   1   2   9       38.00       41.46      4.89 o 
   2   2   9      630.36      620.64     18.43 o 
   3   2   9       58.87       81.80      7.25 o 
   4   2   9      145.54      151.40      9.95 o 
   5   2   9      106.24      131.44      8.66 o 
   6   2   9        0.23        3.53      4.73 o 
   7   2   9      260.41      261.22     13.16 o 
   8   2   9      389.65      350.34     18.08 o 
   9   2   9        6.53        6.91      6.41 o 
  10   2   9       73.59       46.90     12.40 o 
  11   2   9        1.04        6.23      6.73 o 
  12   2   9        8.94        8.96      7.86 o 
  13   2   9       18.21       22.67      9.19 o 
  14   2   9        0.25       12.26      8.97 o 
  15   2   9       86.36       73.78     17.71 o 
  16   2   9        2.94        6.41     10.90 o 
   0   3   9      542.21      500.58     26.83 o 
   1   3   9      353.17      318.47     15.01 o 
   2   3   9       11.92        4.43      4.32 o 
   3   3   9       46.41       56.69      6.34 o 
   4   3   9       24.74       35.43      6.75 o 
   5   3   9        2.22       10.10      4.94 o 
   6   3   9       12.10       29.11      7.75 o 
   7   3   9       35.96       60.90      9.54 o 
   8   3   9      106.53      107.65     11.06 o 
   9   3   9      138.68      159.85     13.67 o 
  10   3   9       87.90       90.87     11.03 o 
  11   3   9       28.71       23.75      8.61 o 
  12   3   9       55.75       55.41     10.50 o 
  13   3   9       18.44       22.90      9.67 o 
  14   3   9        0.03        0.00      8.19 o 
  15   3   9       16.61       29.46     11.66 o 
  16   3   9        0.18       11.45     12.44 o 
   1   4   9       71.88       94.19     11.31 o 
   2   4   9       16.11       18.95      5.84 o 
   3   4   9       97.11      101.59      8.89 o 
   4   4   9      264.50      216.12     11.96 o 
   5   4   9     3440.64     3461.63     84.90 o 
   6   4   9      191.12      156.74     13.49 o 
   7   4   9      305.06      283.80     16.52 o 
   8   4   9       13.49       21.87      8.37 o 
   9   4   9      137.85      150.04     13.41 o 
  10   4   9       15.97        7.12      7.23 o 
  11   4   9       80.49       88.68     13.10 o 
  12   4   9        2.18       11.23     11.92 o 
  13   4   9       11.36        7.07      8.42 o 
  14   4   9        9.48       20.92     12.79 o 
  15   4   9       67.10       50.67     14.24 o 
   0   5   9      301.16      312.02     23.58 o 
   1   5   9      260.12      253.68     14.95 o 
   2   5   9       86.56       88.92      9.95 o 
   3   5   9      190.24      174.11     10.33 o 
   4   5   9        0.60        5.78      5.59 o 
   5   5   9      476.54      408.55     17.54 o 
   6   5   9       34.32       49.42      8.43 o 
   7   5   9      666.16      658.13     30.40 o 
   8   5   9        1.99       21.80      8.29 o 
   9   5   9      189.60      190.62     15.62 o 
  10   5   9        0.93        2.50      7.67 o 
  11   5   9       62.79       47.25     11.70 o 
  12   5   9       65.96       65.25     12.66 o 
  13   5   9       46.32       94.42     25.57 o 
  14   5   9        1.13       22.19     11.50 o 
  15   5   9       10.58       30.54     14.53 o 
   1   6   9       11.34       29.53      7.74 o 
   2   6   9       24.58       45.20      9.32 o 
   3   6   9       61.57       68.14      7.73 o 
   4   6   9      149.58      136.74     10.81 o 
   5   6   9      702.82      645.07     29.76 o 
   6   6   9      105.89       80.09     14.15 o 
   7   6   9        4.56       21.24      7.90 o 
   8   6   9        7.18       28.38     10.11 o 
   9   6   9       41.64       29.68     10.89 o 
  10   6   9        3.50        0.85      6.99 o 
  11   6   9       58.83       69.07     13.29 o 
  12   6   9        3.97       15.35      8.75 o 
  13   6   9       14.86       11.66     10.49 o 
  14   6   9        6.48       20.86     12.52 o 
   0   7   9      176.64      154.20     19.05 o 
   1   7   9       47.99       62.69     10.50 o 
   2   7   9        6.81       10.75      6.99 o 
   3   7   9        0.48        4.41      6.27 o 
   4   7   9        8.40        0.00      4.95 o 
   5   7   9        3.29        6.70      6.56 o 
   6   7   9        0.34        8.14      7.40 o 
   7   7   9        9.31       21.86      9.00 o 
   8   7   9       47.64       48.40     11.51 o 
   9   7   9       13.01       18.03      9.79 o 
  10   7   9       49.82       44.44     12.15 o 
  11   7   9        1.67       23.48     10.70 o 
  12   7   9       32.43       21.41     12.11 o 
  13   7   9        4.76        3.10     11.00 o 
   1   8   9       67.76       72.61     12.24 o 
   2   8   9       42.87       51.53     10.13 o 
   3   8   9        4.24       13.51      7.44 o 
   4   8   9        5.34       17.00     10.11 o 
   5   8   9       77.14       88.91     13.01 o 
   6   8   9       16.19       40.61     17.21 o 
   7   8   9        7.15       13.72      9.21 o 
   8   8   9       77.57       81.75     19.82 o 
   9   8   9       33.04       13.50     10.16 o 
  10   8   9       12.86        6.11      9.76 o 
  11   8   9        3.44        4.52     10.71 o 
  12   8   9        1.53        9.04     12.21 o 
   0   9   9       19.89       10.43     11.06 o 
   1   9   9       14.32       17.11      8.59 o 
   2   9   9        2.80       17.64      8.25 o 
   3   9   9      113.14       93.49     16.92 o 
   4   9   9        1.47       10.97     10.38 o 
   5   9   9       28.39       23.95     12.14 o 
   6   9   9        4.05        9.26     10.84 o 
   7   9   9      162.07      181.20     22.36 o 
   8   9   9       19.51       11.63     13.01 o 
   9   9   9        5.04        0.00     13.26 o 
  10   9   9        8.74        7.36     11.56 o 
   1  10   9        0.17        2.67      8.85 o 
   2  10   9        3.55       17.38     13.64 o 
   3  10   9        7.36       18.13     12.55 o 
   4  10   9        0.53        0.00     10.41 o 
   5  10   9       50.74       76.98     25.40 o 
   6  10   9       10.60        9.40     12.81 o 
   7  10   9        3.72        9.39     17.62 o 
   8  10   9       25.44       16.26     14.80 o 
   0  11   9       22.93        0.25     16.06 o 
   1  11   9        9.03       18.90     18.00 o 
   2  11   9        5.64        2.32     11.43 o 
   3  11   9       24.59        8.25     14.05 o 
   4  11   9       18.07       10.11     13.61 o 
   5  11   9        0.03        0.00     12.16 o 
   0   0  10      266.91      258.70     21.28 o 
   1   0  10      265.30      230.26     13.30 o 
   2   0  10      100.83       91.77      9.31 o 
   3   0  10       47.76       61.09     10.11 o 
   4   0  10      375.38      400.27     37.55 o 
   5   0  10      121.96      102.03     13.16 o 
   6   0  10       75.62      115.20     16.36 o 
   7   0  10       28.88       29.96     15.00 o 
   8   0  10     1063.40      880.67     45.01 o 
   9   0  10        9.37       12.48      9.59 o 
  10   0  10       53.98      116.96     30.02 o 
  11   0  10        2.39        2.11     12.47 o 
  12   0  10        5.31       22.05     14.62 o 
  13   0  10       21.69       33.02     19.31 o 
  14   0  10       43.52       38.34     19.04 o 
  15   0  10        8.58        2.43     13.24 o 
   1   1  10       32.66       53.31      7.44 o 
   2   1  10       10.05       22.25      6.35 o 
   3   1  10        5.87        7.41      4.73 o 
   4   1  10       11.71       10.53      4.82 o 
   5   1  10        5.16        0.19      4.62 o 
   6   1  10        0.51        2.73      4.75 o 
   7   1  10       11.28       26.79      7.56 o 
   8   1  10       81.33       80.28     12.97 o 
   9   1  10        0.65       10.85      7.78 o 
  10   1  10       34.47       38.82      9.88 o 
  11   1  10        7.32       28.64     10.33 o 
  12   1  10       83.78       66.02     18.09 o 
  13   1  10       15.25       22.95     10.78 o 
  14   1  10       19.95       22.18     13.70 o 
  15   1  10        5.46        1.31      8.42 o 
   0   2  10      122.95      170.85     17.03 o 
   1   2  10      477.37      471.10     18.76 o 
   2   2  10       67.85       65.13      7.19 o 
   3   2  10      208.77      213.63     14.26 o 
   4   2  10       21.12       17.38      5.53 o 
   5   2  10       65.29       80.50      8.38 o 
   6   2  10        0.86       22.09      8.44 o 
   7   2  10      139.85      145.73     10.38 o 
   8   2  10       53.74       48.73      8.66 o 
   9   2  10       98.48      140.41     12.86 o 
  10   2  10        0.43        0.00      6.17 o 
  11   2  10       34.92       56.21     10.56 o 
  12   2  10       76.70       50.90     12.97 o 
  13   2  10        8.55       16.99     10.41 o 
  14   2  10        4.30        0.00      9.64 o 
  15   2  10        0.22        9.54     11.72 o 
   1   3  10      111.75      107.07     10.35 o 
   2   3  10        0.23        6.08      6.14 o 
   3   3  10      146.85      153.21      9.95 o 
   4   3  10      164.98      150.15     11.81 o 
   5   3  10      433.36      457.80     18.32 o 
   6   3  10      762.36      739.19     25.41 o 
   7   3  10       62.67       60.41      9.48 o 
   8   3  10        3.38       11.17      7.20 o 
   9   3  10       39.08       31.18      8.65 o 
  10   3  10       28.91       33.29      9.06 o 
  11   3  10       37.72       44.87     10.75 o 
  12   3  10       37.48       20.55      9.68 o 
  13   3  10       29.67       50.59     19.45 o 
  14   3  10       19.52       15.49     11.50 o 
  15   3  10        6.30        6.87     15.85 o 
   0   4  10       27.88       50.59     12.70 o 
   1   4  10      377.39      377.70     18.58 o 
   2   4  10        1.91       17.87      6.47 o 
   3   4  10       63.37       78.47     14.77 o 
   4   4  10       84.22      108.29      9.53 o 
   5   4  10       29.66       33.20      6.94 o 
   6   4  10       19.79       15.48      7.20 o 
   7   4  10      112.05      129.18     12.04 o 
   8   4  10      124.04      112.84     12.37 o 
   9   4  10       38.98       69.86     11.58 o 
  10   4  10      108.20      119.09     13.35 o 
  11   4  10       44.75       28.56      9.65 o 
  12   4  10      127.09      172.91     19.29 o 
  13   4  10        0.06        0.00     10.09 o 
  14   4  10        7.31       18.47     12.89 o 
   1   5  10       90.12       85.16      9.95 o 
   2   5  10      109.34      124.94     12.07 o 
   3   5  10       50.18       73.33     10.67 o 
   4   5  10      212.37      213.21     15.27 o 
   5   5  10        4.46        3.51      5.56 o 
   6   5  10       52.59      102.48     11.70 o 
   7   5  10        0.16        0.00      5.76 o 
   8   5  10      548.84      529.91     27.64 o 
   9   5  10       19.79       12.56      8.03 o 
  10   5  10        0.65        4.44      8.08 o 
  11   5  10       21.50       22.20     10.87 o 
  12   5  10       18.18       24.57     10.53 o 
  13   5  10       28.19       29.68     12.40 o 
  14   5  10        0.11       32.34     19.34 o 
   0   6  10      113.44      123.45     17.24 o 
   1   6  10      263.62      266.59     17.34 o 
   2   6  10        2.53       30.99     10.10 o 
   3   6  10       96.95       83.13     11.21 o 
   4   6  10        1.90       12.46      7.19 o 
   5   6  10        0.50       28.11      9.77 o 
   6   6  10       25.60       37.67      9.48 o 
   7   6  10      216.57      255.44     23.45 o 
   8   6  10       56.34       88.16     14.01 o 
   9   6  10       13.67       15.76      9.21 o 
  10   6  10        4.99       19.05      9.71 o 
  11   6  10       63.51       95.66     14.81 o 
  12   6  10      107.08      140.39     17.93 o 
  13   6  10        0.54       14.18     13.75 o 
   1   7  10       45.93       34.69     10.05 o 
   2   7  10       32.43       40.14      9.50 o 
   3   7  10      101.07      118.21     13.62 o 
   4   7  10      129.84      153.61     16.46 o 
   5   7  10      294.71      347.95     26.88 o 
   6   7  10      203.32      241.63     22.80 o 
   7   7  10       43.15       30.59     10.30 o 
   8   7  10       13.86        0.00      8.80 o 
   9   7  10       50.04       56.80     12.79 o 
  10   7  10       66.36       71.18     15.48 o 
  11   7  10       22.90       13.55     10.53 o 
  12   7  10       24.15       24.61     13.58 o 
   0   8  10        0.01        4.36     10.14 o 
   1   8  10       76.27       73.18     11.97 o 
   2   8  10        4.06        0.00      8.12 o 
   3   8  10        2.86        0.31      7.90 o 
   4   8  10        2.37        0.00      9.12 o 
   5   8  10        8.50        0.00      9.20 o 
   6   8  10        0.03        5.65     10.89 o 
   7   8  10        2.62        1.01      9.16 o 
   8   8  10        0.20       15.34     12.03 o 
   9   8  10       70.56      121.61     19.75 o 
  10   8  10        0.34        1.66     10.43 o 
   1   9  10        6.00        0.67      7.06 o 
   2   9  10       25.74       12.29     11.22 o 
   3   9  10        2.29        5.01      9.65 o 
   4   9  10        2.01        2.41      9.95 o 
   5   9  10        0.07       11.53     11.62 o 
   6   9  10        0.01       34.27     14.02 o 
   7   9  10       17.10       24.10     14.43 o 
   8   9  10       19.61       22.83     15.04 o 
   9   9  10        1.37        0.00     12.71 o 
   0  10  10       20.60       29.29     27.10 o 
   1  10  10       45.16       28.25     17.32 o 
   2  10  10       14.58       46.18     15.78 o 
   3  10  10        8.33        3.36     10.68 o 
   4  10  10       45.83       69.72     19.26 o 
   5  10  10       12.97       13.55     13.39 o 
   6  10  10       35.75       38.80     20.37 o 
   1   0  11       88.63      120.75     15.85 o 
   2   0  11        4.25        0.62      6.33 o 
   3   0  11      495.47      474.68     28.56 o 
   4   0  11      176.50      168.60     16.75 o 
   5   0  11        0.07        7.15      7.73 o 
   6   0  11        0.58        0.00      8.66 o 
   7   0  11        2.21        0.00      7.97 o 
   8   0  11       87.60       75.53     15.42 o 
   9   0  11      316.93      282.40     31.27 o 
  10   0  11       10.53        0.00     10.63 o 
  11   0  11        3.92       16.08     13.99 o 
  12   0  11       19.75       33.71     17.36 o 
  13   0  11       10.34       23.48     18.02 o 
  14   0  11        5.45       42.38     20.20 o 
   0   1  11      622.01      527.75     30.25 o 
   1   1  11       96.27      128.08     12.59 o 
   2   1  11        9.98        6.56      4.82 o 
   3   1  11       59.64       73.12      8.79 o 
   4   1  11       62.63       99.80      9.80 o 
   5   1  11       93.35       97.76      9.84 o 
   6   1  11       35.76       36.20      7.34 o 
   7   1  11      108.86      121.48     12.44 o 
   8   1  11      115.35       99.30     12.11 o 
   9   1  11       24.18       31.20      9.62 o 
  10   1  11       63.39       57.17     12.82 o 
  11   1  11       57.23       61.90     13.34 o 
  12   1  11        0.18        0.00      8.81 o 
  13   1  11       36.53       43.15     13.43 o 
  14   1  11        1.38       11.35     10.92 o 
   1   2  11       50.40       68.29      9.26 o 
   2   2  11      483.96      467.32     20.46 o 
   3   2  11        0.01        0.00      8.39 o 
   4   2  11        0.70        4.02      4.74 o 
   5   2  11       13.31       10.34      5.90 o 
   6   2  11       42.75       51.44     10.76 o 
   7   2  11        6.66       15.21      9.25 o 
   8   2  11      242.42      265.83     19.49 o 
   9   2  11        2.47        1.82      9.40 o 
  10   2  11      141.18      103.13     13.61 o 
  11   2  11        8.59       16.64     10.21 o 
  12   2  11        0.13        0.00      7.81 o 
  13   2  11        4.68        6.00     10.02 o 
  14   2  11        0.93       12.75     12.82 o 
   0   3  11      492.95      438.23     29.91 o 
   1   3  11       15.80        8.83      6.22 o 
   2   3  11        7.16        0.00      5.32 o 
   3   3  11      246.88      253.48     16.14 o 
   4   3  11      124.02      121.62     11.01 o 
   5   3  11       21.34       14.52      6.26 o 
   6   3  11       74.12       93.76     12.12 o 
   7   3  11        4.80       23.46     10.33 o 
   8   3  11       13.30       19.05      7.96 o 
   9   3  11       15.25       20.89      8.89 o 
  10   3  11       55.60       45.31     11.72 o 
  11   3  11       30.70       37.66     12.37 o 
  12   3  11        1.24       13.21     10.75 o 
  13   3  11       38.43       39.44     14.33 o 
  14   3  11        1.08        5.48     11.08 o 
   1   4  11      241.49      240.86     15.73 o 
   2   4  11       52.64       66.78      9.87 o 
   3   4  11       39.43       36.32      9.41 o 
   4   4  11        7.02       14.31      7.13 o 
   5   4  11        3.25        6.11      6.59 o 
   6   4  11      270.25      280.98     18.15 o 
   7   4  11       38.10       63.72     12.68 o 
   8   4  11        2.83       13.42      7.36 o 
   9   4  11      109.40      110.40     13.48 o 
  10   4  11        0.48        4.68      7.74 o 
  11   4  11        1.58        0.00      8.89 o 
  12   4  11        0.08        1.61      9.98 o 
  13   4  11        2.40       12.19     13.50 o 
   0   5  11       12.37        7.34     10.28 o 
   1   5  11       25.65       20.34      8.44 o 
   2   5  11      584.65      578.13     29.51 o 
   3   5  11      566.22      586.19     30.83 o 
   4   5  11      151.60      146.14     13.78 o 
   5   5  11       84.81      101.28     14.49 o 
   6   5  11       65.07      101.99     14.16 o 
   7   5  11      123.65      127.83     14.62 o 
   8   5  11       15.90       12.11      8.46 o 
   9   5  11       15.16        2.39      7.59 o 
  10   5  11       27.85       40.90     12.36 o 
  11   5  11        0.19        2.14      8.88 o 
  12   5  11       10.51        7.46     11.14 o 
   1   6  11       97.02      125.92     13.51 o 
   2   6  11      155.06      169.55     14.83 o 
   3   6  11        6.54        0.00      8.21 o 
   4   6  11       53.98       58.35     12.42 o 
   5   6  11        1.28        6.36      9.60 o 
   6   6  11      184.93      188.33     19.18 o 
   7   6  11       34.29       31.73     11.59 o 
   8   6  11       36.41       43.21     13.63 o 
   9   6  11        7.86        1.26      8.43 o 
  10   6  11        5.62        0.47      9.39 o 
  11   6  11        0.13       10.70     11.58 o 
   0   7  11      105.25      101.14     19.81 o 
   1   7  11       10.34       14.22      9.10 o 
   2   7  11        0.00        3.39      7.27 o 
   3   7  11       93.46       82.90     14.43 o 
   4   7  11       29.76       14.52     10.14 o 
   5   7  11        0.39        0.00      9.77 o 
   6   7  11       38.43       66.40     15.74 o 
   7   7  11        2.19       22.80     12.70 o 
   8   7  11        2.29       11.26     11.51 o 
   9   7  11       10.48        0.00     10.75 o 
  10   7  11       37.09       34.01     14.92 o 
   1   8  11       12.17       15.91      9.55 o 
   2   8  11       43.54       61.71     14.92 o 
   3   8  11        0.84        5.14      9.38 o 
   4   8  11       10.41        0.00     10.18 o 
   5   8  11       21.48       26.46     13.08 o 
   6   8  11       27.99       34.84     14.44 o 
   7   8  11        3.28        5.22     10.64 o 
   8   8  11       47.11       47.93     16.21 o 
   9   8  11        0.55        7.71     12.71 o 
   0   9  11       49.61      110.67     20.81 o 
   1   9  11        4.26        8.72     10.45 o 
   2   9  11        0.19       22.57     11.58 o 
   3   9  11       26.92       22.92     12.67 o 
   4   9  11        0.25       12.37     13.56 o 
   5   9  11       23.58       29.56     14.82 o 
   6   9  11        0.83        0.11     12.01 o 
   1  10  11        2.57       17.22     16.40 o 
   2  10  11        2.95        4.23     12.02 o 
   0   0  12       45.69       55.62     24.10 o 
   1   0  12       93.67       97.53     18.77 o 
   2   0  12       43.10       73.80     13.15 o 
   3   0  12       53.93       21.12      9.31 o 
   4   0  12      414.12      456.26     29.71 o 
   5   0  12        0.34        4.69      9.73 o 
   6   0  12      340.90      407.86     31.82 o 
   7   0  12        4.90       36.74     24.27 o 
   8   0  12      263.98      238.18     30.78 o 
   9   0  12        0.30       13.74     14.58 o 
  10   0  12       39.10       51.02     25.56 o 
  11   0  12       85.81      139.15     39.47 o 
  12   0  12        3.81        5.99     14.54 o 
  13   0  12        4.17        3.61     13.60 o 
   1   1  12        0.68        5.44      6.28 o 
   2   1  12      148.51      152.15     13.48 o 
   3   1  12       24.20       27.18      8.69 o 
   4   1  12       10.48       13.25      6.38 o 
   5   1  12       43.85       52.15      9.41 o 
   6   1  12      189.83      193.77     16.76 o 
   7   1  12        5.18        9.51      7.08 o 
   8   1  12        7.65       21.32      9.14 o 
   9   1  12       20.22       16.96      9.82 o 
  10   1  12       63.88       81.96     14.94 o 
  11   1  12       62.98       97.06     16.86 o 
  12   1  12       50.08       16.27     12.00 o 
  13   1  12        0.85        0.00     11.38 o 
   0   2  12        0.06        6.72      9.36 o 
   1   2  12      141.56      123.57     11.78 o 
   2   2  12        9.40       15.81      7.38 o 
   3   2  12       31.96       31.10     13.51 o 
   4   2  12        0.92        0.00      6.34 o 
   5   2  12        9.85       19.67      6.94 o 
   6   2  12        8.38        9.96      7.11 o 
   7   2  12       40.11       29.07      9.33 o 
   8   2  12       49.99       46.46     11.59 o 
   9   2  12        1.05        5.85      8.73 o 
  10   2  12        1.79       11.05     13.20 o 
  11   2  12       74.10       56.78     14.48 o 
  12   2  12       13.89       16.84     12.28 o 
  13   2  12        5.69       32.93     17.82 o 
   1   3  12       49.23       78.29     15.81 o 
   2   3  12       31.96       42.55      9.00 o 
   3   3  12      193.67      198.06     15.60 o 
   4   3  12      288.12      274.26     17.66 o 
   5   3  12       12.13       14.22      7.70 o 
   6   3  12      132.82      139.04     18.60 o 
   7   3  12       36.31       28.02      9.99 o 
   8   3  12        5.27        0.00      7.57 o 
   9   3  12      118.17      152.18     18.22 o 
  10   3  12        0.29        4.25      8.38 o 
  11   3  12       26.53       55.08     18.13 o 
  12   3  12        4.54        0.90      8.75 o 
   0   4  12      402.16      379.11     30.44 o 
   1   4  12        1.83        0.00      6.87 o 
   2   4  12       74.01      105.51     12.56 o 
   3   4  12       46.75       59.55     10.52 o 
   4   4  12       98.34      105.09     19.41 o 
   5   4  12       12.62        0.00      7.26 o 
   6   4  12       22.35       52.36     12.04 o 
   7   4  12       16.41       13.21      9.34 o 
   8   4  12        0.03        5.36     10.13 o 
   9   4  12       22.95       23.83     11.49 o 
  10   4  12       53.71       60.44     15.70 o 
  11   4  12        1.59        8.98     13.01 o 
  12   4  12        5.46        0.00     12.84 o 
   1   5  12        0.07        0.00      7.14 o 
   2   5  12        1.23       19.88     13.40 o 
   3   5  12       11.58       21.08     10.47 o 
   4   5  12      132.39      165.20     17.73 o 
   5   5  12      205.52      220.21     20.64 o 
   6   5  12      174.64      140.84     17.61 o 
   7   5  12       41.87       44.36     12.35 o 
   8   5  12        1.15        2.91      8.89 o 
   9   5  12       12.16       30.46     16.43 o 
  10   5  12       20.39       15.92     13.25 o 
  11   5  12       38.42       37.32     17.33 o 
   0   6  12       64.94       71.36     17.60 o 
   1   6  12       13.63        6.88      8.22 o 
   2   6  12        7.22        5.65      7.99 o 
   3   6  12       19.25       12.50     10.29 o 
   4   6  12       25.46       24.78     10.99 o 
   5   6  12       19.52       42.14     19.82 o 
   6   6  12       10.66       23.77     12.45 o 
   7   6  12       14.91       27.91     13.58 o 
   8   6  12        0.52        0.00      9.64 o 
   9   6  12       13.93       50.45     16.42 o 
  10   6  12        5.72        0.00     11.91 o 
   1   7  12       17.81       15.91      9.44 o 
   2   7  12        0.83        0.00      8.91 o 
   3   7  12       76.29       58.55     13.85 o 
   4   7  12       59.92       45.13     13.55 o 
   5   7  12        0.04       11.36     12.32 o 
   6   7  12        2.35        9.04     11.97 o 
   7   7  12       24.08       75.86     19.07 o 
   8   7  12        3.39       11.79     13.75 o 
   0   8  12        6.35       14.36     14.56 o 
   1   8  12       40.69       49.31     17.95 o 
   2   8  12        0.06        5.71      9.04 o 
   3   8  12        8.55        0.00     10.59 o 
   4   8  12        1.10        0.00     12.36 o 
   5   8  12        0.42        0.00     10.70 o 
   6   8  12        3.05        0.00     11.57 o 
   1   9  12        0.75        0.00     10.21 o 
   2   9  12       30.84       47.53     17.62 o 
   1   0  13        0.83       10.68     14.14 o 
   2   0  13       52.30      113.71     22.26 o 
   3   0  13       27.31       55.18     15.48 o 
   4   0  13       11.22       11.19     12.93 o 
   5   0  13       78.34       56.53     13.52 o 
   6   0  13      497.98      483.36     35.98 o 
   7   0  13        0.63        1.21     10.95 o 
   8   0  13       48.82       47.56     17.89 o 
   9   0  13        3.01       20.12     16.30 o 
  10   0  13        3.49        3.39     13.98 o 
  11   0  13       76.66       71.03     24.21 o 
   0   1  13      150.60      213.41     27.14 o 
   1   1  13       13.68       40.10     11.62 o 
   2   1  13       23.26       24.49      9.50 o 
   3   1  13       33.07       59.26     14.81 o 
   4   1  13       63.49       68.49     11.38 o 
   5   1  13       36.67       58.26     13.17 o 
   6   1  13        0.02        0.00      8.37 o 
   7   1  13       21.58       28.13     11.26 o 
   8   1  13       19.49       31.29     12.38 o 
   9   1  13        8.31       24.40     11.08 o 
  10   1  13        0.54       20.88     12.76 o 
  11   1  13        1.95       11.53     11.02 o 
   1   2  13        5.93       23.10     11.28 o 
   2   2  13      219.87      232.73     18.79 o 
   3   2  13       15.43       28.72      9.89 o 
   4   2  13       29.85       25.43      9.17 o 
   5   2  13       20.77       34.00     11.29 o 
   6   2  13      134.63      158.52     17.50 o 
   7   2  13        0.60        0.00     10.16 o 
   8   2  13       74.28      104.00     17.44 o 
   9   2  13       19.47       30.71     13.97 o 
  10   2  13        1.08       10.37     12.00 o 
  11   2  13        7.72        1.14     10.77 o 
   0   3  13        7.20        7.33     11.54 o 
   1   3  13       19.03       27.55      9.20 o 
   2   3  13       11.52       47.80     13.37 o 
   3   3  13      176.94      177.66     17.45 o 
   4   3  13       35.62       35.41     10.49 o 
   5   3  13        0.15        0.62      8.12 o 
   6   3  13        6.52       15.72     11.19 o 
   7   3  13        5.10       12.43     11.19 o 
   8   3  13        4.11        0.00     11.45 o 
   9   3  13        3.03        1.42      9.58 o 
  10   3  13       38.49       39.64     15.49 o 
   1   4  13        5.69       13.27      8.66 o 
   2   4  13       67.49       43.83     11.25 o 
   3   4  13        0.07        3.21      7.12 o 
   4   4  13       10.66        3.81      9.05 o 
   5   4  13        6.47       11.24     10.02 o 
   6   4  13        0.49        8.09     10.21 o 
   7   4  13        3.11        3.22      9.57 o 
   8   4  13       34.23       41.89     14.25 o 
   9   4  13        0.35        2.88     10.68 o 
  10   4  13        9.89        6.33     12.84 o 
   0   5  13        0.85        3.63     12.89 o 
   1   5  13       37.28       10.01      8.78 o 
   2   5  13        2.44        9.52      8.84 o 
   3   5  13       42.99       10.54      9.99 o 
   4   5  13        3.06       16.89     11.16 o 
   5   5  13       15.98        2.01      9.85 o 
   6   5  13       11.60        8.70     11.30 o 
   7   5  13        0.62        0.00      9.85 o 
   8   5  13        0.00        0.00     11.55 o 
   9   5  13        2.08        0.21     10.80 o 
   1   6  13        1.65       15.42      8.91 o 
   2   6  13       75.45       15.93     10.41 o 
   3   6  13        4.27        5.76     10.10 o 
   4   6  13        3.57        6.51      9.93 o 
   5   6  13       13.74       22.66     11.79 o 
   6   6  13        9.56       16.34     13.45 o 
   7   6  13        1.15        0.00     15.31 o 
   0   7  13        7.48       18.58     16.32 o 
   1   7  13       35.95       45.96     15.64 o 
   2   7  13        2.68        0.00     10.58 o 
   3   7  13       51.06       39.56     14.29 o 
   4   7  13       25.58       50.03     22.18 o 
   5   7  13        1.06       40.40     21.40 o 
   1   8  13        0.26        4.39     11.79 o 
   0   0  14       22.08       20.52     23.02 o 
   1   0  14       74.50      114.11     23.73 o 
   2   0  14      122.74       97.77     33.15 o 
   3   0  14       34.38        7.61     13.39 o 
   4   0  14      225.42      182.31     58.14 o 
   5   0  14        7.06       24.55     16.50 o 
   6   0  14       47.60       72.03     37.75 o 
   7   0  14       50.53       49.65     25.49 o 
   8   0  14       26.05       33.41     23.01 o 
   9   0  14        6.99       56.25     51.64 o 
   1   1  14       12.94       12.94     10.47 o 
   2   1  14       42.00       42.16     12.67 o 
   3   1  14       89.02       73.35     16.28 o 
   4   1  14        0.01        2.65      8.39 o 
   5   1  14       36.53       23.90     11.59 o 
   6   1  14       31.66       33.80     15.12 o 
   7   1  14        3.08        2.35     11.79 o 
   8   1  14       28.74       55.64     21.24 o 
   9   1  14       41.87       86.48     21.26 o 
   0   2  14       17.85       15.97     15.43 o 
   1   2  14        0.04       11.30      9.84 o 
   2   2  14       44.45       50.80     18.16 o 
   3   2  14        6.90        4.40     11.37 o 
   4   2  14        0.57       12.37      9.70 o 
   5   2  14        4.30       15.87     12.81 o 
   6   2  14        9.95       20.78     13.24 o 
   7   2  14       32.28       19.08     11.67 o 
   8   2  14        5.70       22.06     13.51 o 
   9   2  14        1.34       14.92     13.30 o 
   1   3  14        1.13       12.22     10.96 o 
   2   3  14       19.96       15.91     10.26 o 
   3   3  14        1.80        0.60      9.27 o 
   4   3  14        0.26        2.34      9.48 o 
   5   3  14        1.69        3.67      9.76 o 
   6   3  14       15.23       20.89     12.53 o 
   7   3  14        1.85        0.00     11.19 o 
   8   3  14       16.35       20.78     13.97 o 
   0   4  14      102.79      100.21     23.22 o 
   1   4  14       47.65       44.83     13.08 o 
   2   4  14       86.59       97.31     15.21 o 
   3   4  14       10.81        4.17     10.57 o 
   4   4  14      104.24      106.88     21.55 o 
   5   4  14        0.12        0.00     11.93 o 
   6   4  14       21.90        0.00      9.45 o 
   7   4  14        0.63        7.83     11.27 o 
   1   5  14        6.72       19.25     11.28 o 
   2   5  14        0.96        7.67     11.55 o 
   3   5  14        4.72        5.38     11.45 o 
   4   5  14       13.83       20.48     12.77 o 
   5   5  14       14.70       17.76     14.93 o 
   6   5  14        5.47        2.59     10.52 o 
   0   6  14       17.09       17.28     13.98 o 
   1   6  14       54.84       35.62     15.01 o 
   2   6  14       44.71       58.30     16.44 o 
   3   6  14       20.03       26.01     15.14 o 
   1   0  15       10.47       10.56     16.99 o 
   2   0  15       21.32        5.99     21.12 o 
   3   0  15      157.71      190.95     34.04 o 
   4   0  15       16.85       20.20     16.72 o 
   5   0  15        4.37        0.00     16.67 o 
   6   0  15       33.20       73.04     32.00 o 
   0   1  15       82.09       82.55     24.65 o 
   1   1  15       21.01       14.06     11.37 o 
   2   1  15       51.12       25.94     12.74 o 
   3   1  15        7.05       25.33     12.24 o 
   4   1  15        0.02        0.00      9.39 o 
   5   1  15        9.30       33.42     15.56 o 
   6   1  15       16.64       47.65     26.33 o 
   1   2  15        2.82       18.74     12.17 o 
   2   2  15       41.56       34.73     14.14 o 
   3   2  15        0.01       11.90     11.66 o 
   4   2  15        7.95       15.57     12.58 o 
   5   2  15       13.90        7.59     12.65 o 
   0   3  15        5.24        6.18     14.68 o 
   1   3  15       52.70       61.64     15.91 o 
   2   3  15        0.10        1.01     10.75 o 
   3   3  15        0.38       13.11     13.51 o 
   4   3  15       11.18        5.75     12.25 o 
   1   4  15        9.12        2.82     10.97 o 
   2   4  15        0.29       22.71     14.24 o 
   3   4  15        3.43       15.78     14.23 o 
                                                 
